# Supplementary material for: Comparative Analysis of Whole-Transcriptome RNA Expression in MDCK Cells Infected With the H3N2 and H5N1 Canine Influenza Viruses
Source: Front Cell Infect Microbiol. 2019 Mar 26;9:76. doi: 10.3389/fcimb.2019.00076 (PMC6443845; doi:10.3389/fcimb.2019.00076)
Supplement: Supplementary Data Sheet 1 — The original data. [file Data_Sheet_1.ZIP]

Archive with 14 entries (13 files):
- research data/
- research data/H3N2_vs_Control.circRNA_miRNA-mRNA.xls
- research data/H3N2_vs_Control.circRNA_miRNA.xls
- research data/H3N2_vs_Control.circRNA_mRNA.xls
- research data/H3N2_vs_Control.lncRNA_miRNA-mRNA.xls
- research data/H3N2_vs_Control.lncRNA_miRNA.xls
- research data/H3N2_vs_Control.lncRNA_mRNA.xls
- research data/H3N2_vs_Control.miRNA_mRNA.xls
- research data/H5N1_vs_Control.circRNA_mRNA.xls
- research data/H5N1_vs_Control.lncRNA_miRNA-mRNA.xls
- research data/H5N1_vs_Control.lncRNA_miRNA.xls
- research data/H5N1_vs_Control.lncRNA_mRNA.xls
- research data/H5N1_vs_Control.miRNA_mRNA.xls
- research data/log2 FC  greater than 10.xlsx
