# Supplementary material for: Comparative Analysis of Whole-Transcriptome RNA Expression in MDCK Cells Infected With the H3N2 and H5N1 Canine Influenza Viruses
Source: Front Cell Infect Microbiol. 2019 Mar 26;9:76. doi: 10.3389/fcimb.2019.00076 (PMC6443845; doi:10.3389/fcimb.2019.00076)
Supplement: Supplementary Data Sheet 1 — The original data. [file Data_Sheet_1.ZIP › research data/H3N2_vs_Control.circRNA_miRNA-mRNA.xls]

ncRNA	miRNA	nFC	mFC
circRNA07338	cfa-novel-7-mature	-18.9911596	1.529377946		cfa-novel-7-mature	ENSCAFT00000031632	1.529377946	-1.122942335	0
circRNA07418	cfa-novel-7-mature	-15.92799144	1.529377946		cfa-novel-7-mature	ENSCAFT00000005028	1.529377946	-1.186413124	0
circRNA02159	cfa-novel-7-mature	-20.87070504	1.529377946		cfa-novel-7-mature	ENSCAFT00000002463	1.529377946	-2.06608919	0
					cfa-novel-7-mature	ENSCAFT00000031925	1.529377946	-1.201633861	0
					cfa-novel-7-mature	ENSCAFT00000020626	1.529377946	-2.099175755	0
					cfa-novel-7-mature	ENSCAFT00000015347	1.529377946	-1.069872696	0
					cfa-novel-7-mature	ENSCAFT00000023795	1.529377946	-1.587964989	0
					cfa-novel-7-mature	ENSCAFT00000018328	1.529377946	-2.030879313	0
					cfa-novel-7-mature	ENSCAFT00000048850	1.529377946	-1.106143668	0
