# Supplementary material for: Comparative Analysis of Whole-Transcriptome RNA Expression in MDCK Cells Infected With the H3N2 and H5N1 Canine Influenza Viruses
Source: Front Cell Infect Microbiol. 2019 Mar 26;9:76. doi: 10.3389/fcimb.2019.00076 (PMC6443845; doi:10.3389/fcimb.2019.00076)
Supplement: Supplementary Data Sheet 1 — The original data. [file Data_Sheet_1.ZIP › research data/H3N2_vs_Control.circRNA_miRNA.xls]

ncRNA	miRNA	nFC	mFC
circRNA06591	cfa-miR-149	-19.0060930635	-1.71901701165
circRNA07418	cfa-novel-7-mature	-15.9279914391	1.52937794563
circRNA02159	cfa-novel-7-mature	-20.870705038	1.52937794563
circRNA07630	cfa-novel-46-mature	-1.42629810305	-2.75410169006
circRNA07631	cfa-novel-46-mature	-1.01126060377	-2.75410169006
circRNA07338	cfa-novel-7-mature	-18.9911596043	1.52937794563
circRNA03368	cfa-miR-149	-1.66333730035	-1.71901701165
