# Supplementary material for: Comparative Analysis of Whole-Transcriptome RNA Expression in MDCK Cells Infected With the H3N2 and H5N1 Canine Influenza Viruses
Source: Front Cell Infect Microbiol. 2019 Mar 26;9:76. doi: 10.3389/fcimb.2019.00076 (PMC6443845; doi:10.3389/fcimb.2019.00076)
Supplement: Supplementary Data Sheet 1 — The original data. [file Data_Sheet_1.ZIP › research data/H3N2_vs_Control.circRNA_mRNA.xls]

ncRNA	mRNA	nFC	mFC	Flag
circRNA02125	ENSCAFT00000008238	-1.940871276	1.100670091	0
circRNA07818	ENSCAFT00000029994	-1.373830683	1.353544299	0
circRNA07819	ENSCAFT00000029994	-1.426298103	1.353544299	0
circRNA04440	ENSCAFT00000038843	-21.17438143	-1.811554911	-1
circRNA06349	ENSCAFT00000026023	1.670563436	1.069734896	1
circRNA06820	ENSCAFT00000009448	-22.40711579	1.819115148	0
circRNA06541	ENSCAFT00000003334	-22.59531953	1.379590523	0
circRNA07418	ENSCAFT00000023571	-15.92799144	1.545390765	0
circRNA07808	ENSCAFT00000028467	-2.203905682	-1.618645627	-1
circRNA01132	ENSCAFT00000002784	22.90598702	1.196190656	1
circRNA06425	ENSCAFT00000044228	-22.71870194	1.087802712	0
circRNA01320	ENSCAFT00000006237	19.74440767	1.124736228	1
circRNA07091	ENSCAFT00000030889	-21.72515697	1.741620062	0
circRNA07096	ENSCAFT00000006613	-21.46866677	1.079637738	0
circRNA03501	ENSCAFT00000025792	-21.9315249	5.499604331	0
circRNA05770	ENSCAFT00000026207	20.7400092	-2.627198979	0
circRNA03980	ENSCAFT00000023652	-1.203905682	1.255257055	0
circRNA02472	ENSCAFT00000017309	-23.79270253	1.752478594	0
circRNA06435	ENSCAFT00000000940	-22.50492265	1.6179227	0
circRNA06533	ENSCAFT00000002162	-23.29991231	1.129610831	0
circRNA06533	ENSCAFT00000037931	-23.29991231	2.186720841	0
circRNA02918	ENSCAFT00000043935	-2.203905682	2.175763516	0
circRNA02918	ENSCAFT00000012257	-2.203905682	1.755435029	0
circRNA04350	ENSCAFT00000022526	2.118022413	-1.01922198	0
circRNA00988	ENSCAFT00000001506	21.24177777	1.530242356	1
circRNA05501	ENSCAFT00000025137	23.5570245	1.160521591	1
circRNA04742	ENSCAFT00000025268	-1.203905682	2.117422862	0
circRNA02507	ENSCAFT00000022292	-1.525833777	1.418823393	0
circRNA03999	ENSCAFT00000025746	22.43679375	8.74348804	1
circRNA03999	ENSCAFT00000025756	22.43679375	-2.598863318	0
circRNA03284	ENSCAFT00000027396	-1.525833777	1.343926412	0
circRNA06524	ENSCAFT00000001464	-22.28964397	1.246956198	0
circRNA07630	ENSCAFT00000016113	-1.426298103	1.0912518	0
circRNA07631	ENSCAFT00000016113	-1.011260604	1.0912518	0
circRNA04346	ENSCAFT00000022502	20.12057177	1.188010022	1
circRNA07326	ENSCAFT00000025792	-21.49416425	5.499604331	0
circRNA06530	ENSCAFT00000001723	-20.51793954	1.791413378	0
circRNA07325	ENSCAFT00000025792	-22.17144015	5.499604331	0
circRNA07248	ENSCAFT00000014259	-1.011260604	1.139064038	0
circRNA07869	ENSCAFT00000045330	-22.8011641	1.598926222	0
circRNA04937	ENSCAFT00000043495	21.49984592	1.420251437	1
circRNA07506	ENSCAFT00000047698	-21.10890759	1.064842147	0
circRNA07628	ENSCAFT00000015918	-21.50060966	1.264574924	0
circRNA06984	ENSCAFT00000013986	-19.40581899	1.798366139	0
circRNA06459	ENSCAFT00000002468	-1.203905682	1.329764194	0
circRNA05446	ENSCAFT00000046339	-1.011260604	1.566834982	0
circRNA05721	ENSCAFT00000023790	1.533059912	-1.438884241	0
circRNA06907	ENSCAFT00000006034	-21.8830024	2.81377664	0
circRNA03365	ENSCAFT00000024821	22.03059674	1.103870598	1
circRNA07640	ENSCAFT00000021367	-22.56669885	1.182911924	0
circRNA05345	ENSCAFT00000031990	-22.73989617	3.674202359	0
circRNA06739	ENSCAFT00000006057	-21.26611749	1.589502851	0
circRNA03714	ENSCAFT00000049897	-22.48604119	1.963474124	0
circRNA07758	ENSCAFT00000031653	-22.72204539	1.387951319	0
circRNA01970	ENSCAFT00000006844	1.255525937	1.2523038	1
circRNA06436	ENSCAFT00000000940	-21.84423283	1.6179227	0
circRNA06434	ENSCAFT00000000940	-22.50492265	1.6179227	0
circRNA07181	ENSCAFT00000013241	-21.61250254	1.473296897	0
circRNA00071	ENSCAFT00000045214	-1.582417305	2.469695084	0
circRNA00071	ENSCAFT00000000426	-1.582417305	2.812914447	0
circRNA00071	ENSCAFT00000043400	-1.582417305	1.398114196	0
circRNA05434	ENSCAFT00000019734	20.66096691	1.432830023	1
circRNA07585	ENSCAFT00000014782	-20.27181558	1.084000265	0
circRNA05623	ENSCAFT00000030233	21.30101697	-2.136343868	0
circRNA06872	ENSCAFT00000006332	-20.81716458	2.032365526	0
circRNA02335	ENSCAFT00000024347	-22.5381297	1.101162067	0
circRNA07606	ENSCAFT00000019163	-1.618943181	1.136160024	0
circRNA07564	ENSCAFT00000022083	-22.8011641	1.465965655	0
circRNA04015	ENSCAFT00000026918	-1.618943181	1.328948523	0
circRNA07566	ENSCAFT00000047723	-21.64863071	1.288226497	0
circRNA03087	ENSCAFT00000020738	-1.969440428	1.397632673	0
circRNA04700	ENSCAFT00000021413	21.71605447	16.0101784	1
circRNA01473	ENSCAFT00000050063	23.39931905	1.518999238	1
circRNA06101	ENSCAFT00000028174	23.5709791	1.117319505	1
circRNA06101	ENSCAFT00000049372	23.5709791	1.640192021	1
circRNA06450	ENSCAFT00000001708	-22.79059486	1.165652155	0
circRNA05836	ENSCAFT00000027249	21.74661194	1.092193698	1
circRNA03419	ENSCAFT00000049350	-1.203905682	1.113856212	0
circRNA03034	ENSCAFT00000013655	-1.466940088	-1.90914657	-1
circRNA00704	ENSCAFT00000002914	-1.341409205	1.736395246	0
circRNA07676	ENSCAFT00000027366	-1.426298103	1.929506427	0
circRNA07941	ENSCAFT00000026506	-1.203905682	2.359835112	0
circRNA07573	ENSCAFT00000024382	-2.6633373	1.6646807	0
circRNA04065	ENSCAFT00000028271	-1.596223104	1.303014124	0
circRNA06818	ENSCAFT00000009352	-22.43638571	1.080700474	0
circRNA06243	ENSCAFT00000032152	2.118022413	1.11883623	1
