# Supplementary material for: Comparative Analysis of Whole-Transcriptome RNA Expression in MDCK Cells Infected With the H3N2 and H5N1 Canine Influenza Viruses
Source: Front Cell Infect Microbiol. 2019 Mar 26;9:76. doi: 10.3389/fcimb.2019.00076 (PMC6443845; doi:10.3389/fcimb.2019.00076)
Supplement: Supplementary Data Sheet 1 — The original data. [file Data_Sheet_1.ZIP › research data/H3N2_vs_Control.lncRNA_miRNA-mRNA.xls]

ncRNA	miRNA	nFC	mFC		ncRNA	mRNA	nFC	mFC	Flag
MSTRG.17313.9	cfa-novel-51-mature	-24.1009725	6.703326182		cfa-novel-46-mature	ENSCAFT00000027755	-2.75410169	1.108158814	0
MSTRG.17313.9	cfa-novel-77-mature	-24.1009725	3.146937621		cfa-novel-46-mature	ENSCAFT00000012551	-2.75410169	1.379915706	0
MSTRG.17313.8	cfa-novel-46-mature	21.11673738	-2.75410169		cfa-novel-46-mature	ENSCAFT00000000078	-2.75410169	1.520405743	0
MSTRG.17313.8	cfa-novel-52-mature	21.11673738	-3.62139223		cfa-novel-46-mature	ENSCAFT00000007184	-2.75410169	1.506845811	0
MSTRG.19452.1	cfa-novel-46-mature	6.148509554	-2.75410169		cfa-novel-46-mature	ENSCAFT00000006737	-2.75410169	1.079923544	0
MSTRG.17313.7	cfa-novel-46-mature	24.63397678	-2.75410169		cfa-novel-46-mature	ENSCAFT00000010807	-2.75410169	1.544898635	0
MSTRG.17313.6	cfa-novel-46-mature	6.396121073	-2.75410169		cfa-novel-46-mature	ENSCAFT00000048712	-2.75410169	1.34281294	0
MSTRG.17313.6	cfa-novel-52-mature	6.396121073	-3.62139223		cfa-novel-46-mature	ENSCAFT00000042741	-2.75410169	1.337131472	0
MSTRG.19452.7	cfa-novel-46-mature	2.723752032	-2.75410169		cfa-novel-46-mature	ENSCAFT00000048719	-2.75410169	1.204724649	0
MSTRG.7743.1	cfa-miR-149	1.199492019	-1.719017012		cfa-novel-46-mature	ENSCAFT00000002348	-2.75410169	1.639824436	0
MSTRG.5997.2	cfa-novel-52-mature	1.52311062	-3.62139223		cfa-novel-46-mature	ENSCAFT00000047536	-2.75410169	1.487474656	0
MSTRG.300.5	cfa-novel-52-mature	1.691168764	-3.62139223		cfa-novel-46-mature	ENSCAFT00000027925	-2.75410169	1.107199059	0
MSTRG.300.1	cfa-novel-52-mature	2.209606822	-3.62139223		cfa-novel-46-mature	ENSCAFT00000026253	-2.75410169	2.523561956	0
MSTRG.300.2	cfa-novel-52-mature	5.574059005	-3.62139223		cfa-novel-46-mature	ENSCAFT00000017669	-2.75410169	2.106128351	0
MSTRG.13844.1	cfa-novel-44-mature	4.697396057	-3.190693588		cfa-novel-46-mature	ENSCAFT00000020628	-2.75410169	15.80876312	0
MSTRG.19354.4	cfa-novel-46-mature	3.467817322	-2.75410169		cfa-novel-46-mature	ENSCAFT00000020151	-2.75410169	1.375477563	0
MSTRG.19354.2	cfa-novel-51-mature	-25.42589137	6.703326182		cfa-novel-46-mature	ENSCAFT00000020710	-2.75410169	3.467146584	0
MSTRG.19354.2	cfa-novel-77-mature	-25.42589137	3.146937621		cfa-novel-46-mature	ENSCAFT00000028546	-2.75410169	1.627445832	0
MSTRG.19354.3	cfa-novel-51-mature	-16.93617782	6.703326182		cfa-novel-46-mature	ENSCAFT00000000134	-2.75410169	1.649092838	0
MSTRG.19354.3	cfa-novel-77-mature	-16.93617782	3.146937621		cfa-novel-46-mature	ENSCAFT00000000626	-2.75410169	1.059386834	0
					cfa-novel-46-mature	ENSCAFT00000006295	-2.75410169	1.489251301	0
					cfa-novel-46-mature	ENSCAFT00000044188	-2.75410169	1.241240249	0
					cfa-novel-46-mature	ENSCAFT00000043991	-2.75410169	1.003703969	0
					cfa-novel-46-mature	ENSCAFT00000047985	-2.75410169	2.087462841	0
					cfa-novel-46-mature	ENSCAFT00000009855	-2.75410169	1.718162187	0
					cfa-novel-46-mature	ENSCAFT00000014664	-2.75410169	1.295055392	0
					cfa-novel-46-mature	ENSCAFT00000014064	-2.75410169	1.747150288	0
					cfa-novel-46-mature	ENSCAFT00000046905	-2.75410169	2.97994452	0
					cfa-novel-46-mature	ENSCAFT00000031505	-2.75410169	1.39235639	0
					cfa-novel-46-mature	ENSCAFT00000046582	-2.75410169	1.757664587	0
					cfa-novel-46-mature	ENSCAFT00000019631	-2.75410169	2.806120266	0
					cfa-novel-46-mature	ENSCAFT00000000458	-2.75410169	1.602968289	0
					cfa-novel-46-mature	ENSCAFT00000000123	-2.75410169	1.285688951	0
					cfa-novel-46-mature	ENSCAFT00000000631	-2.75410169	3.054447784	0
					cfa-novel-46-mature	ENSCAFT00000013368	-2.75410169	1.778329901	0
					cfa-novel-46-mature	ENSCAFT00000032240	-2.75410169	1.124027291	0
					cfa-novel-46-mature	ENSCAFT00000012167	-2.75410169	1.634796951	0
					cfa-novel-46-mature	ENSCAFT00000019042	-2.75410169	1.60637347	0
					cfa-novel-46-mature	ENSCAFT00000004818	-2.75410169	1.478959529	0
					cfa-novel-46-mature	ENSCAFT00000024347	-2.75410169	1.101162067	0
					cfa-novel-46-mature	ENSCAFT00000043392	-2.75410169	1.052361616	0
					cfa-novel-46-mature	ENSCAFT00000003778	-2.75410169	1.549683014	0
					cfa-novel-46-mature	ENSCAFT00000035423	-2.75410169	1.187980351	0
					cfa-novel-46-mature	ENSCAFT00000015609	-2.75410169	1.888417936	0
					cfa-novel-46-mature	ENSCAFT00000018830	-2.75410169	3.061776198	0
					cfa-novel-46-mature	ENSCAFT00000045351	-2.75410169	2.066792704	0
					cfa-novel-46-mature	ENSCAFT00000028866	-2.75410169	1.184718669	0
					cfa-novel-46-mature	ENSCAFT00000007118	-2.75410169	1.222880726	0
					cfa-novel-46-mature	ENSCAFT00000045911	-2.75410169	2.616306629	0
					cfa-novel-46-mature	ENSCAFT00000008377	-2.75410169	2.116319298	0
					cfa-novel-46-mature	ENSCAFT00000028644	-2.75410169	1.367824387	0
					cfa-novel-46-mature	ENSCAFT00000049392	-2.75410169	1.406653196	0
					cfa-novel-46-mature	ENSCAFT00000005784	-2.75410169	2.113489056	0
					cfa-novel-46-mature	ENSCAFT00000005309	-2.75410169	1.370280921	0
					cfa-novel-46-mature	ENSCAFT00000046533	-2.75410169	1.356693513	0
					cfa-novel-46-mature	ENSCAFT00000001022	-2.75410169	1.131021268	0
					cfa-novel-46-mature	ENSCAFT00000000959	-2.75410169	1.011528446	0
					cfa-novel-46-mature	ENSCAFT00000044259	-2.75410169	1.697824086	0
					cfa-novel-46-mature	ENSCAFT00000015974	-2.75410169	1.34082018	0
					cfa-novel-46-mature	ENSCAFT00000030142	-2.75410169	1.615817774	0
					cfa-novel-46-mature	ENSCAFT00000024368	-2.75410169	2.854856885	0
					cfa-novel-46-mature	ENSCAFT00000002842	-2.75410169	1.665311495	0
					cfa-novel-46-mature	ENSCAFT00000004328	-2.75410169	1.532221039	0
					cfa-novel-46-mature	ENSCAFT00000047723	-2.75410169	1.288226497	0
					cfa-novel-46-mature	ENSCAFT00000018855	-2.75410169	1.697370806	0
					cfa-novel-46-mature	ENSCAFT00000036718	-2.75410169	1.233175117	0
					cfa-novel-46-mature	ENSCAFT00000025918	-2.75410169	1.36569618	0
					cfa-novel-46-mature	ENSCAFT00000017126	-2.75410169	1.857796046	0
					cfa-novel-46-mature	ENSCAFT00000047015	-2.75410169	1.835099913	0
					cfa-novel-46-mature	ENSCAFT00000045390	-2.75410169	1.06744214	0
					cfa-novel-46-mature	ENSCAFT00000048356	-2.75410169	1.235695697	0
					cfa-novel-46-mature	ENSCAFT00000015899	-2.75410169	2.450198339	0
					cfa-novel-46-mature	ENSCAFT00000008198	-2.75410169	1.326777495	0
					cfa-novel-46-mature	ENSCAFT00000044061	-2.75410169	1.116946357	0
					cfa-novel-46-mature	ENSCAFT00000044601	-2.75410169	1.619727919	0
					cfa-novel-46-mature	ENSCAFT00000035676	-2.75410169	1.633935964	0
				HH	cfa-novel-46-mature	ENSCAFT00000035708	-2.75410169	1.433174381	0
					cfa-novel-46-mature	ENSCAFT00000030294	-2.75410169	7.63481105	0
					cfa-novel-46-mature	ENSCAFT00000049515	-2.75410169	1.616068101	0
					cfa-novel-46-mature	ENSCAFT00000013670	-2.75410169	1.886210343	0
					cfa-novel-46-mature	ENSCAFT00000010258	-2.75410169	1.723885767	0
					cfa-novel-46-mature	ENSCAFT00000012037	-2.75410169	1.045166316	0
					cfa-novel-46-mature	ENSCAFT00000029091	-2.75410169	1.136331299	0
					cfa-novel-46-mature	ENSCAFT00000000972	-2.75410169	1.118581949	0
					cfa-novel-46-mature	ENSCAFT00000013314	-2.75410169	1.094574813	0
					cfa-novel-46-mature	ENSCAFT00000017817	-2.75410169	1.122688905	0
					cfa-novel-46-mature	ENSCAFT00000024099	-2.75410169	1.177419538	0
					cfa-novel-46-mature	ENSCAFT00000002865	-2.75410169	1.032543373	0
					cfa-novel-46-mature	ENSCAFT00000049340	-2.75410169	15.62113611	0
					cfa-novel-46-mature	ENSCAFT00000049342	-2.75410169	1.425763906	0
					cfa-novel-46-mature	ENSCAFT00000046614	-2.75410169	1.837684532	0
					cfa-novel-46-mature	ENSCAFT00000043874	-2.75410169	1.082247018	0
					cfa-novel-46-mature	ENSCAFT00000016812	-2.75410169	1.346027764	0
					cfa-novel-46-mature	ENSCAFT00000048010	-2.75410169	2.357971229	0
					cfa-novel-46-mature	ENSCAFT00000044046	-2.75410169	2.071505965	0
					cfa-novel-46-mature	ENSCAFT00000000989	-2.75410169	1.408561404	0
					cfa-novel-46-mature	ENSCAFT00000047930	-2.75410169	1.303342394	0
					cfa-novel-46-mature	ENSCAFT00000048463	-2.75410169	1.076427947	0
					cfa-novel-46-mature	ENSCAFT00000048661	-2.75410169	1.584962501	0
					cfa-novel-46-mature	ENSCAFT00000014543	-2.75410169	1.083838483	0
					cfa-novel-46-mature	ENSCAFT00000047110	-2.75410169	1.097835718	0
					cfa-novel-46-mature	ENSCAFT00000043071	-2.75410169	1.268354738	0
					cfa-novel-46-mature	ENSCAFT00000047756	-2.75410169	1.039275149	0
					cfa-novel-46-mature	ENSCAFT00000046575	-2.75410169	1.353089026	0
					cfa-novel-46-mature	ENSCAFT00000019138	-2.75410169	1.341542076	0
					cfa-novel-46-mature	ENSCAFT00000019132	-2.75410169	2.098362274	0
					cfa-novel-46-mature	ENSCAFT00000018081	-2.75410169	2.201876964	0
					cfa-novel-46-mature	ENSCAFT00000026016	-2.75410169	1.38237131	0
					cfa-novel-46-mature	ENSCAFT00000018234	-2.75410169	1.690503055	0
					cfa-novel-46-mature	ENSCAFT00000026160	-2.75410169	1.161918562	0
					cfa-novel-46-mature	ENSCAFT00000004467	-2.75410169	6.024074135	0
					cfa-novel-46-mature	ENSCAFT00000023812	-2.75410169	1.159312866	0
					cfa-novel-46-mature	ENSCAFT00000049817	-2.75410169	2.312147074	0
			HH		cfa-novel-46-mature	ENSCAFT00000049819	-2.75410169	1.947797514	0
					cfa-novel-46-mature	ENSCAFT00000003040	-2.75410169	2.183310256	0
					cfa-novel-46-mature	ENSCAFT00000047560	-2.75410169	1.087823921	0
					cfa-novel-46-mature	ENSCAFT00000049782	-2.75410169	1.266303289	0
					cfa-novel-46-mature	ENSCAFT00000011356	-2.75410169	1.844545481	0
					cfa-novel-46-mature	ENSCAFT00000000940	-2.75410169	1.6179227	0
					cfa-novel-46-mature	ENSCAFT00000027481	-2.75410169	1.4798595	0
					cfa-novel-46-mature	ENSCAFT00000031673	-2.75410169	1.284358175	0
					cfa-novel-46-mature	ENSCAFT00000005139	-2.75410169	2.504652653	0
					cfa-novel-46-mature	ENSCAFT00000022858	-2.75410169	1.179671546	0
					cfa-novel-46-mature	ENSCAFT00000006827	-2.75410169	1.634867407	0
					cfa-novel-46-mature	ENSCAFT00000037573	-2.75410169	1.849508373	0
					cfa-novel-46-mature	ENSCAFT00000045511	-2.75410169	2.45636042	0
					cfa-novel-46-mature	ENSCAFT00000006001	-2.75410169	1.635235707	0
					cfa-novel-46-mature	ENSCAFT00000006399	-2.75410169	1.009750971	0
					cfa-novel-46-mature	ENSCAFT00000043876	-2.75410169	1.91753784	0
					cfa-novel-46-mature	ENSCAFT00000047501	-2.75410169	7.302258115	0
					cfa-novel-46-mature	ENSCAFT00000002258	-2.75410169	1.114692163	0
					cfa-novel-46-mature	ENSCAFT00000035839	-2.75410169	1.280319536	0
					cfa-novel-46-mature	ENSCAFT00000027562	-2.75410169	1.005066537	0
					cfa-novel-46-mature	ENSCAFT00000026967	-2.75410169	1.309546518	0
					cfa-novel-46-mature	ENSCAFT00000022999	-2.75410169	1.520293073	0
					cfa-novel-46-mature	ENSCAFT00000015918	-2.75410169	1.264574924	0
					cfa-novel-46-mature	ENSCAFT00000021338	-2.75410169	2.269622585	0
					cfa-novel-46-mature	ENSCAFT00000020204	-2.75410169	2.03769229	0
					cfa-novel-46-mature	ENSCAFT00000008654	-2.75410169	1.443356374	0
					cfa-novel-46-mature	ENSCAFT00000010986	-2.75410169	1.054698035	0
					cfa-novel-46-mature	ENSCAFT00000000881	-2.75410169	1.648156327	0
					cfa-novel-46-mature	ENSCAFT00000044031	-2.75410169	1.259122894	0
					cfa-novel-46-mature	ENSCAFT00000003285	-2.75410169	2.115477217	0
					cfa-novel-46-mature	ENSCAFT00000006540	-2.75410169	1.413660225	0
					cfa-novel-46-mature	ENSCAFT00000027977	-2.75410169	1.203872333	0
					cfa-novel-46-mature	ENSCAFT00000001923	-2.75410169	1.016958827	0
					cfa-novel-46-mature	ENSCAFT00000012286	-2.75410169	1.688372826	0
					cfa-novel-46-mature	ENSCAFT00000007577	-2.75410169	1.928446739	0
					cfa-novel-46-mature	ENSCAFT00000000256	-2.75410169	1.412359394	0
					cfa-novel-46-mature	ENSCAFT00000029577	-2.75410169	1.453172628	0
					cfa-novel-46-mature	ENSCAFT00000028806	-2.75410169	7.081083929	0
					cfa-novel-46-mature	ENSCAFT00000028393	-2.75410169	1.3642389	0
					cfa-novel-46-mature	ENSCAFT00000031641	-2.75410169	1.194040199	0
					cfa-novel-46-mature	ENSCAFT00000046152	-2.75410169	1.287250643	0
					cfa-novel-46-mature	ENSCAFT00000049483	-2.75410169	1.30823152	0
					cfa-novel-46-mature	ENSCAFT00000046339	-2.75410169	1.566834982	0
					cfa-novel-46-mature	ENSCAFT00000012438	-2.75410169	1.866468016	0
					cfa-novel-46-mature	ENSCAFT00000016113	-2.75410169	1.0912518	0
					cfa-novel-46-mature	ENSCAFT00000001643	-2.75410169	1.944654881	0
					cfa-novel-46-mature	ENSCAFT00000016937	-2.75410169	1.134172675	0
					cfa-novel-46-mature	ENSCAFT00000010967	-2.75410169	1.335850471	0
					cfa-novel-46-mature	ENSCAFT00000000260	-2.75410169	1.617322347	0
					cfa-novel-46-mature	ENSCAFT00000036376	-2.75410169	1.013849979	0
					cfa-novel-46-mature	ENSCAFT00000005428	-2.75410169	1.449787313	0
					cfa-novel-46-mature	ENSCAFT00000014462	-2.75410169	1.118166862	0
					cfa-miR-149	ENSCAFT00000004953	-1.719017012	1.192435855	0
					cfa-miR-149	ENSCAFT00000025109	-1.719017012	1.046227719	0
					cfa-miR-149	ENSCAFT00000006482	-1.719017012	1.38279095	0
					cfa-miR-149	ENSCAFT00000044998	-1.719017012	1.283399866	0
					cfa-miR-149	ENSCAFT00000002687	-1.719017012	1.176867682	0
					cfa-miR-149	ENSCAFT00000029632	-1.719017012	1.115688989	0
					cfa-miR-149	ENSCAFT00000014574	-1.719017012	1.759579197	0
					cfa-miR-149	ENSCAFT00000046860	-1.719017012	1.644446934	0
					cfa-miR-149	ENSCAFT00000045131	-1.719017012	2.061974021	0
					cfa-miR-149	ENSCAFT00000006799	-1.719017012	4.238159737	0
					cfa-miR-149	ENSCAFT00000026009	-1.719017012	2.80636372	0
					cfa-miR-149	ENSCAFT00000002710	-1.719017012	1.697254753	0
					cfa-miR-149	ENSCAFT00000031323	-1.719017012	2.04542972	0
					cfa-miR-149	ENSCAFT00000043723	-1.719017012	1.018433784	0
					cfa-miR-149	ENSCAFT00000049497	-1.719017012	1.857628129	0
					cfa-miR-149	ENSCAFT00000003712	-1.719017012	2.293264337	0
					cfa-miR-149	ENSCAFT00000024706	-1.719017012	1.644944606	0
					cfa-miR-149	ENSCAFT00000043991	-1.719017012	1.003703969	0
					cfa-miR-149	ENSCAFT00000029185	-1.719017012	1.265189291	0
					cfa-miR-149	ENSCAFT00000048661	-1.719017012	1.584962501	0
					cfa-miR-149	ENSCAFT00000014664	-1.719017012	1.295055392	0
					cfa-miR-149	ENSCAFT00000002674	-1.719017012	2.469911851	0
					cfa-miR-149	ENSCAFT00000043977	-1.719017012	1.554101537	0
					cfa-miR-149	ENSCAFT00000046575	-1.719017012	1.353089026	0
					cfa-miR-149	ENSCAFT00000043252	-1.719017012	1.563846484	0
					cfa-miR-149	ENSCAFT00000012470	-1.719017012	1.309172087	0
					cfa-miR-149	ENSCAFT00000016971	-1.719017012	1.169041886	0
					cfa-miR-149	ENSCAFT00000025940	-1.719017012	2.010492374	0
					cfa-miR-149	ENSCAFT00000000423	-1.719017012	15.64385619	0
					cfa-miR-149	ENSCAFT00000009448	-1.719017012	1.819115148	0
					cfa-miR-149	ENSCAFT00000031862	-1.719017012	2.483815777	0
					cfa-miR-149	ENSCAFT00000024855	-1.719017012	1.043223576	0
					cfa-miR-149	ENSCAFT00000023812	-1.719017012	1.159312866	0
					cfa-miR-149	ENSCAFT00000019094	-1.719017012	8.172705297	0
					cfa-miR-149	ENSCAFT00000027634	-1.719017012	1.40126638	0
					cfa-miR-149	ENSCAFT00000027075	-1.719017012	1.299168192	0
					cfa-miR-149	ENSCAFT00000045267	-1.719017012	1.609241437	0
					cfa-miR-149	ENSCAFT00000027284	-1.719017012	1.097384805	0
					cfa-novel-51-mature	ENSCAFT00000031925	6.703326182	-1.201633861	0
					cfa-novel-51-mature	ENSCAFT00000008542	6.703326182	-2.085506114	0
					cfa-novel-51-mature	ENSCAFT00000031175	6.703326182	-2.018736563	0
					cfa-novel-51-mature	ENSCAFT00000016530	6.703326182	-1.065489082	0
					cfa-novel-51-mature	ENSCAFT00000044053	6.703326182	-1.028014376	0
					cfa-novel-51-mature	ENSCAFT00000028387	6.703326182	-1.021908251	0
					cfa-novel-51-mature	ENSCAFT00000022692	6.703326182	-1.780911679	0
					cfa-novel-51-mature	ENSCAFT00000037578	6.703326182	-1.376419028	0
					cfa-novel-77-mature	ENSCAFT00000046042	3.146937621	-1.419859883	0
					cfa-novel-77-mature	ENSCAFT00000031175	3.146937621	-2.018736563	0
					cfa-novel-77-mature	ENSCAFT00000029230	3.146937621	-1.14802779	0
					cfa-novel-77-mature	ENSCAFT00000024835	3.146937621	-1.055968812	0
					cfa-novel-77-mature	ENSCAFT00000024634	3.146937621	-1.775193647	0
					cfa-novel-77-mature	ENSCAFT00000022705	3.146937621	-1.022791865	0
					cfa-novel-77-mature	ENSCAFT00000014346	3.146937621	-2.578783926	0
					cfa-novel-77-mature	ENSCAFT00000026855	3.146937621	-2.296493048	0
					cfa-novel-77-mature	ENSCAFT00000026854	3.146937621	-2.374409867	0
					cfa-novel-77-mature	ENSCAFT00000031900	3.146937621	-1.190896568	0
					cfa-novel-77-mature	ENSCAFT00000023624	3.146937621	-1.620118946	0
					cfa-novel-77-mature	ENSCAFT00000043814	3.146937621	-1.218865048	0
					cfa-novel-77-mature	ENSCAFT00000002544	3.146937621	-2.187627003	0
					cfa-novel-77-mature	ENSCAFT00000013658	3.146937621	-1.346696	0
					cfa-novel-77-mature	ENSCAFT00000024566	3.146937621	-1.110660844	0
					cfa-novel-77-mature	ENSCAFT00000029683	3.146937621	-1.254027402	0
					cfa-novel-77-mature	ENSCAFT00000024793	3.146937621	-2.061001072	0
					cfa-novel-77-mature	ENSCAFT00000035418	3.146937621	-2.619651922	0
					cfa-novel-77-mature	ENSCAFT00000046733	3.146937621	-1.799118043	0
					cfa-novel-77-mature	ENSCAFT00000046602	3.146937621	-2.011614629	0
					cfa-novel-77-mature	ENSCAFT00000022137	3.146937621	-3.495695163	0
					cfa-novel-77-mature	ENSCAFT00000008162	3.146937621	-1.481011537	0
					cfa-novel-77-mature	ENSCAFT00000030162	3.146937621	-2.45013114	0
					cfa-novel-77-mature	ENSCAFT00000044447	3.146937621	-1.403279528	0
					cfa-novel-77-mature	ENSCAFT00000015307	3.146937621	-1.173451513	0
					cfa-novel-77-mature	ENSCAFT00000021264	3.146937621	-1.435138705	0
					cfa-novel-77-mature	ENSCAFT00000007185	3.146937621	-1.30247113	0
					cfa-novel-77-mature	ENSCAFT00000037578	3.146937621	-1.376419028	0
					cfa-novel-77-mature	ENSCAFT00000003287	3.146937621	-2.207168886	0
					cfa-novel-77-mature	ENSCAFT00000043794	3.146937621	-1.232902434	0
					cfa-novel-77-mature	ENSCAFT00000045201	3.146937621	-1.952610535	0
					cfa-novel-77-mature	ENSCAFT00000004392	3.146937621	-1.272556364	0
					cfa-novel-77-mature	ENSCAFT00000014870	3.146937621	-1.441622561	0
					cfa-novel-77-mature	ENSCAFT00000030781	3.146937621	-2.164256251	0
					cfa-novel-77-mature	ENSCAFT00000045837	3.146937621	-2.15324626	0
					cfa-novel-77-mature	ENSCAFT00000023450	3.146937621	-2.187764047	0
					cfa-novel-77-mature	ENSCAFT00000024497	3.146937621	-3.175171171	0
					cfa-novel-44-mature	ENSCAFT00000012236	-3.190693588	2.143252847	0
					cfa-novel-44-mature	ENSCAFT00000029276	-3.190693588	1.105946212	0
					cfa-novel-44-mature	ENSCAFT00000043374	-3.190693588	1.242446559	0
					cfa-novel-44-mature	ENSCAFT00000003707	-3.190693588	2.452363035	0
					cfa-novel-44-mature	ENSCAFT00000043059	-3.190693588	1.134756807	0
					cfa-novel-44-mature	ENSCAFT00000029736	-3.190693588	1.431339312	0
					cfa-novel-44-mature	ENSCAFT00000026226	-3.190693588	1.233924817	0
					cfa-novel-52-mature	ENSCAFT00000027755	-3.62139223	1.108158814	0
					cfa-novel-52-mature	ENSCAFT00000026081	-3.62139223	1.062838609	0
					cfa-novel-52-mature	ENSCAFT00000023748	-3.62139223	1.146331752	0
					cfa-novel-52-mature	ENSCAFT00000039159	-3.62139223	1.251918374	0
					cfa-novel-52-mature	ENSCAFT00000027248	-3.62139223	1.461357719	0
					cfa-novel-52-mature	ENSCAFT00000026443	-3.62139223	1.247927513	0
					cfa-novel-52-mature	ENSCAFT00000045351	-3.62139223	2.066792704	0
					cfa-novel-52-mature	ENSCAFT00000007118	-3.62139223	1.222880726	0
					cfa-novel-52-mature	ENSCAFT00000020204	-3.62139223	2.03769229	0
					cfa-novel-52-mature	ENSCAFT00000026627	-3.62139223	2.20554152	0
					cfa-novel-52-mature	ENSCAFT00000008895	-3.62139223	1.025917374	0
					cfa-novel-52-mature	ENSCAFT00000023019	-3.62139223	1.459431619	0
					cfa-novel-52-mature	ENSCAFT00000007708	-3.62139223	1.627081701	0
					cfa-novel-52-mature	ENSCAFT00000020187	-3.62139223	1.325184744	0
					cfa-novel-52-mature	ENSCAFT00000012140	-3.62139223	2.189884995	0
					cfa-novel-52-mature	ENSCAFT00000026622	-3.62139223	1.343223679	0
					cfa-novel-52-mature	ENSCAFT00000049342	-3.62139223	1.425763906	0
					cfa-novel-52-mature	ENSCAFT00000043088	-3.62139223	1.111169376	0
					cfa-novel-52-mature	ENSCAFT00000001615	-3.62139223	1.573312141	0
					cfa-novel-52-mature	ENSCAFT00000046762	-3.62139223	1.51565263	0
					cfa-novel-52-mature	ENSCAFT00000035800	-3.62139223	1.531109643	0
					cfa-novel-52-mature	ENSCAFT00000008978	-3.62139223	2.131170212	0
					cfa-novel-52-mature	ENSCAFT00000011491	-3.62139223	1.372017861	0
					cfa-novel-52-mature	ENSCAFT00000018918	-3.62139223	3.220781371	0
					cfa-novel-52-mature	ENSCAFT00000012064	-3.62139223	2.715118892	0
					cfa-novel-52-mature	ENSCAFT00000049824	-3.62139223	1.830971918	0
					cfa-novel-52-mature	ENSCAFT00000021133	-3.62139223	1.274331997	0
					cfa-novel-52-mature	ENSCAFT00000031676	-3.62139223	1.435098318	0
					cfa-novel-52-mature	ENSCAFT00000017213	-3.62139223	3.590105804	0
					cfa-novel-52-mature	ENSCAFT00000021222	-3.62139223	1.213209099	0
					cfa-novel-52-mature	ENSCAFT00000047612	-3.62139223	1.155105361	0
					cfa-novel-52-mature	ENSCAFT00000022635	-3.62139223	1.16250753	0
					cfa-novel-52-mature	ENSCAFT00000025640	-3.62139223	1.037247043	0
					cfa-novel-52-mature	ENSCAFT00000000173	-3.62139223	1.074577125	0
					cfa-novel-52-mature	ENSCAFT00000031523	-3.62139223	1.292219039	0
					cfa-novel-52-mature	ENSCAFT00000008404	-3.62139223	1.728697978	0
					cfa-novel-52-mature	ENSCAFT00000046152	-3.62139223	1.287250643	0
					cfa-novel-52-mature	ENSCAFT00000024641	-3.62139223	1.02257999	0
					cfa-novel-52-mature	ENSCAFT00000035245	-3.62139223	1.098339963	0
					cfa-novel-52-mature	ENSCAFT00000046938	-3.62139223	1.992732	0
					cfa-novel-52-mature	ENSCAFT00000012942	-3.62139223	1.341853828	0
					cfa-novel-52-mature	ENSCAFT00000009448	-3.62139223	1.819115148	0
					cfa-novel-52-mature	ENSCAFT00000039763	-3.62139223	2.239291796	0
					cfa-novel-52-mature	ENSCAFT00000049817	-3.62139223	2.312147074	0
					cfa-novel-52-mature	ENSCAFT00000019072	-3.62139223	1.599842277	0
					cfa-novel-52-mature	ENSCAFT00000026237	-3.62139223	6.278177892	0
					cfa-novel-52-mature	ENSCAFT00000017126	-3.62139223	1.857796046	0
					cfa-novel-52-mature	ENSCAFT00000045397	-3.62139223	1.291812252	0
					cfa-novel-52-mature	ENSCAFT00000001110	-3.62139223	1.023699835	0
					cfa-novel-52-mature	ENSCAFT00000016737	-3.62139223	1.157100961	0
					cfa-novel-52-mature	ENSCAFT00000044061	-3.62139223	1.116946357	0
					cfa-novel-52-mature	ENSCAFT00000005328	-3.62139223	1.942597689	0
					cfa-novel-52-mature	ENSCAFT00000027173	-3.62139223	1.704562053	0
					cfa-novel-52-mature	ENSCAFT00000045261	-3.62139223	1.362570079	0
					cfa-novel-52-mature	ENSCAFT00000017768	-3.62139223	1.176685822	0
					cfa-novel-52-mature	ENSCAFT00000031572	-3.62139223	1.374857246	0
					cfa-novel-52-mature	ENSCAFT00000023338	-3.62139223	2.288986071	0
					cfa-novel-52-mature	ENSCAFT00000019905	-3.62139223	1.804043559	0
