# Supplementary material for: Comparative Analysis of Whole-Transcriptome RNA Expression in MDCK Cells Infected With the H3N2 and H5N1 Canine Influenza Viruses
Source: Front Cell Infect Microbiol. 2019 Mar 26;9:76. doi: 10.3389/fcimb.2019.00076 (PMC6443845; doi:10.3389/fcimb.2019.00076)
Supplement: Supplementary Data Sheet 1 — The original data. [file Data_Sheet_1.ZIP › research data/H3N2_vs_Control.lncRNA_miRNA.xls]

ncRNA	miRNA	nFC	mFC
MSTRG.14391.1	cfa-novel-77-mature	1.35202770175	3.14693762057
MSTRG.17313.9	cfa-novel-46-mature	-24.1009725035	-2.75410169006
MSTRG.17313.9	cfa-novel-51-mature	-24.1009725035	6.70332618176
MSTRG.17313.9	cfa-novel-77-mature	-24.1009725035	3.14693762057
MSTRG.17313.8	cfa-novel-46-mature	21.1167373791	-2.75410169006
MSTRG.17313.8	cfa-novel-52-mature	21.1167373791	-3.62139222951
MSTRG.17313.8	cfa-novel-77-mature	21.1167373791	3.14693762057
MSTRG.19452.1	cfa-novel-46-mature	6.14850955361	-2.75410169006
MSTRG.17313.2	cfa-novel-46-mature	-22.6734885178	-2.75410169006
MSTRG.17313.7	cfa-novel-46-mature	24.6339767775	-2.75410169006
MSTRG.17313.6	cfa-novel-46-mature	6.39612107314	-2.75410169006
MSTRG.17313.6	cfa-novel-52-mature	6.39612107314	-3.62139222951
MSTRG.17313.6	cfa-novel-77-mature	6.39612107314	3.14693762057
MSTRG.19452.7	cfa-novel-46-mature	2.72375203187	-2.75410169006
MSTRG.7743.1	cfa-miR-149	1.19949201923	-1.71901701165
MSTRG.7743.1	cfa-novel-51-mature	1.19949201923	6.70332618176
MSTRG.19452.6	cfa-novel-46-mature	-21.9503451545	-2.75410169006
MSTRG.17314.4	cfa-novel-52-mature	-16.9464951136	-3.62139222951
MSTRG.5997.2	cfa-novel-52-mature	1.5231106202	-3.62139222951
MSTRG.300.5	cfa-novel-52-mature	1.69116876357	-3.62139222951
MSTRG.300.1	cfa-novel-52-mature	2.20960682185	-3.62139222951
MSTRG.300.2	cfa-novel-52-mature	5.57405900463	-3.62139222951
MSTRG.13844.1	cfa-novel-44-mature	4.69739605659	-3.1906935879
MSTRG.19354.4	cfa-novel-46-mature	3.46781732225	-2.75410169006
MSTRG.19354.4	cfa-novel-51-mature	3.46781732225	6.70332618176
MSTRG.19354.2	cfa-novel-46-mature	-25.425891368	-2.75410169006
MSTRG.19354.2	cfa-novel-51-mature	-25.425891368	6.70332618176
MSTRG.19354.2	cfa-novel-77-mature	-25.425891368	3.14693762057
MSTRG.19354.3	cfa-novel-46-mature	-16.9361778226	-2.75410169006
MSTRG.19354.3	cfa-novel-51-mature	-16.9361778226	6.70332618176
MSTRG.19354.3	cfa-novel-77-mature	-16.9361778226	3.14693762057
MSTRG.6051.1	cfa-novel-77-mature	16.9657842847	3.14693762057
