# Supplementary material for: Comparative Analysis of Whole-Transcriptome RNA Expression in MDCK Cells Infected With the H3N2 and H5N1 Canine Influenza Viruses
Source: Front Cell Infect Microbiol. 2019 Mar 26;9:76. doi: 10.3389/fcimb.2019.00076 (PMC6443845; doi:10.3389/fcimb.2019.00076)
Supplement: Supplementary Data Sheet 1 — The original data. [file Data_Sheet_1.ZIP › research data/H3N2_vs_Control.lncRNA_mRNA.xls]

ncRNA	mRNA	nFC	mFC	Flag
MSTRG.12770.4	ENSCAFT00000019245	1.15138905	1.903079282	1
MSTRG.12548.2	ENSCAFT00000016906	-17.08679969	1.214387755	0
MSTRG.14391.1	ENSCAFT00000026439	1.352027702	1.122043073	1
MSTRG.14391.1	ENSCAFT00000035287	1.352027702	1.488674735	1
MSTRG.6489.2	ENSCAFT00000009242	2.264561876	1.254771095	1
MSTRG.12515.1	ENSCAFT00000015977	1.758791957	-5.077849417	0
MSTRG.19534.2	ENSCAFT00000034836	16.62256665	1.297866628	1
MSTRG.19534.2	ENSCAFT00000034835	16.62256665	1.228919328	1
MSTRG.19534.2	ENSCAFT00000034849	16.62256665	1.207783855	1
MSTRG.19534.1	ENSCAFT00000034836	-1.059669657	1.297866628	0
MSTRG.19534.1	ENSCAFT00000034835	-1.059669657	1.228919328	0
MSTRG.19534.1	ENSCAFT00000034849	-1.059669657	1.207783855	0
MSTRG.7168.2	ENSCAFT00000038482	15.68825031	1.081526552	1
MSTRG.14794.1	ENSCAFT00000019743	1.399773228	1.953275474	1
MSTRG.12636.4	ENSCAFT00000048555	1.695145418	2.352584123	1
MSTRG.17313.9	ENSCAFT00000047905	-24.1009725	-1.052529051	-1
MSTRG.17313.8	ENSCAFT00000047905	21.11673738	-1.052529051	0
MSTRG.17313.2	ENSCAFT00000047905	-22.67348852	-1.052529051	-1
MSTRG.15532.2	ENSCAFT00000044908	1.551045865	1.502009711	1
MSTRG.15532.2	ENSCAFT00000032024	1.551045865	1.154379204	1
MSTRG.17313.7	ENSCAFT00000047905	24.63397678	-1.052529051	0
MSTRG.17313.6	ENSCAFT00000047905	6.396121073	-1.052529051	0
MSTRG.10333.4	ENSCAFT00000024310	-21.89422864	1.999653157	0
MSTRG.10333.4	ENSCAFT00000024403	-21.89422864	2.099237873	0
MSTRG.10333.5	ENSCAFT00000024310	-22.776135	1.999653157	0
MSTRG.10333.5	ENSCAFT00000024403	-22.776135	2.099237873	0
MSTRG.10333.1	ENSCAFT00000024310	-22.19162434	1.999653157	0
MSTRG.10333.1	ENSCAFT00000024403	-22.19162434	2.099237873	0
MSTRG.10333.3	ENSCAFT00000024310	-18.23257083	1.999653157	0
MSTRG.10333.3	ENSCAFT00000024403	-18.23257083	2.099237873	0
MSTRG.10074.2	ENSCAFT00000014027	2.078951341	2.776810237	1
ENSCAFT00000055852	ENSCAFT00000027173	1.241794953	1.704562053	1
MSTRG.9933.1	ENSCAFT00000010094	1.353398433	-1.385257837	0
MSTRG.1150.1	ENSCAFT00000048388	1.411897792	16.41534566	1
MSTRG.4706.2	ENSCAFT00000046218	6.040015679	5.020146573	1
MSTRG.17314.4	ENSCAFT00000047905	-16.94649511	-1.052529051	-1
MSTRG.16311.2	ENSCAFT00000031253	1.981769263	-1.140515414	0
MSTRG.9048.1	ENSCAFT00000038540	1.477598837	1.374358842	1
MSTRG.9048.1	ENSCAFT00000048851	1.477598837	1.897785226	1
MSTRG.1248.3	ENSCAFT00000000817	-16.65927124	1.025659992	0
MSTRG.11650.3	ENSCAFT00000045903	1.575825706	2.451808377	1
MSTRG.17632.2	ENSCAFT00000024291	-15.66344692	-1.66833698	-1
MSTRG.17632.2	ENSCAFT00000047308	-15.66344692	1.065324621	0
MSTRG.16383.2	ENSCAFT00000043333	1.089647389	1.058491488	1
MSTRG.5997.2	ENSCAFT00000026081	1.52311062	1.062838609	1
MSTRG.18708.1	ENSCAFT00000027755	2.06030051	1.108158814	1
MSTRG.13989.6	ENSCAFT00000021367	6.794415866	1.182911924	1
MSTRG.11596.2	ENSCAFT00000037224	1.77395435	2.439014799	1
MSTRG.16395.4	ENSCAFT00000031721	1.068652187	1.031245687	1
MSTRG.16833.1	ENSCAFT00000023154	1.577392338	2.900631605	1
MSTRG.20029.2	ENSCAFT00000048215	1.887927192	2.185670806	1
MSTRG.4139.2	ENSCAFT00000015651	-15.73131903	1.497212012	0
MSTRG.17929.2	ENSCAFT00000027726	3.368137196	-1.398231462	0
MSTRG.17929.3	ENSCAFT00000027726	19.86468793	-1.398231462	0
MSTRG.16740.2	ENSCAFT00000048034	1.806459857	3.074767768	1
MSTRG.16740.2	ENSCAFT00000049539	1.806459857	1.415037499	1
MSTRG.16593.1	ENSCAFT00000016466	2.073934035	1.105411613	1
MSTRG.5249.1	ENSCAFT00000018679	-1.36705747	3.120837081	0
MSTRG.11651.1	ENSCAFT00000045903	1.466811149	2.451808377	1
MSTRG.17167.5	ENSCAFT00000035423	3.991132762	1.187980351	1
MSTRG.18821.1	ENSCAFT00000048006	-1.219876823	2.302443888	0
MSTRG.17632.1	ENSCAFT00000024291	6.182620074	-1.66833698	0
MSTRG.17632.1	ENSCAFT00000047308	6.182620074	1.065324621	1
MSTRG.9257.3	ENSCAFT00000013523	2.02363835	2.160946389	1
MSTRG.17311.1	ENSCAFT00000047905	-1.504304837	-1.052529051	-1
MSTRG.5083.3	ENSCAFT00000013897	1.023530716	1.003987184	1
