# Supplementary material for: Comparative Analysis of Whole-Transcriptome RNA Expression in MDCK Cells Infected With the H3N2 and H5N1 Canine Influenza Viruses
Source: Front Cell Infect Microbiol. 2019 Mar 26;9:76. doi: 10.3389/fcimb.2019.00076 (PMC6443845; doi:10.3389/fcimb.2019.00076)
Supplement: Supplementary Data Sheet 1 — The original data. [file Data_Sheet_1.ZIP › research data/H3N2_vs_Control.miRNA_mRNA.xls]

ncRNA	mRNA	nFC	mFC	Flag
cfa-miR-205	ENSCAFT00000006844	-2.016881678	1.2523038	0
cfa-novel-46-mature	ENSCAFT00000027755	-2.75410169	1.108158814	0
cfa-novel-46-mature	ENSCAFT00000026536	-2.75410169	-1.082605278	-1
cfa-novel-46-mature	ENSCAFT00000012551	-2.75410169	1.379915706	0
cfa-novel-46-mature	ENSCAFT00000000078	-2.75410169	1.520405743	0
cfa-novel-46-mature	ENSCAFT00000007184	-2.75410169	1.506845811	0
cfa-novel-46-mature	ENSCAFT00000006737	-2.75410169	1.079923544	0
cfa-novel-46-mature	ENSCAFT00000010807	-2.75410169	1.544898635	0
cfa-novel-46-mature	ENSCAFT00000048712	-2.75410169	1.34281294	0
cfa-novel-46-mature	ENSCAFT00000042741	-2.75410169	1.337131472	0
cfa-novel-46-mature	ENSCAFT00000048719	-2.75410169	1.204724649	0
cfa-novel-46-mature	ENSCAFT00000002348	-2.75410169	1.639824436	0
cfa-novel-46-mature	ENSCAFT00000047536	-2.75410169	1.487474656	0
cfa-novel-46-mature	ENSCAFT00000027925	-2.75410169	1.107199059	0
cfa-novel-46-mature	ENSCAFT00000026253	-2.75410169	2.523561956	0
cfa-novel-46-mature	ENSCAFT00000017669	-2.75410169	2.106128351	0
cfa-novel-46-mature	ENSCAFT00000020628	-2.75410169	15.80876312	0
cfa-novel-46-mature	ENSCAFT00000020151	-2.75410169	1.375477563	0
cfa-novel-46-mature	ENSCAFT00000020710	-2.75410169	3.467146584	0
cfa-novel-46-mature	ENSCAFT00000028546	-2.75410169	1.627445832	0
cfa-novel-46-mature	ENSCAFT00000000134	-2.75410169	1.649092838	0
cfa-novel-46-mature	ENSCAFT00000029230	-2.75410169	-1.14802779	-1
cfa-novel-46-mature	ENSCAFT00000000626	-2.75410169	1.059386834	0
cfa-novel-46-mature	ENSCAFT00000006295	-2.75410169	1.489251301	0
cfa-novel-46-mature	ENSCAFT00000044188	-2.75410169	1.241240249	0
cfa-novel-46-mature	ENSCAFT00000043991	-2.75410169	1.003703969	0
cfa-novel-46-mature	ENSCAFT00000047985	-2.75410169	2.087462841	0
cfa-novel-46-mature	ENSCAFT00000009855	-2.75410169	1.718162187	0
cfa-novel-46-mature	ENSCAFT00000014664	-2.75410169	1.295055392	0
cfa-novel-46-mature	ENSCAFT00000014064	-2.75410169	1.747150288	0
cfa-novel-46-mature	ENSCAFT00000046905	-2.75410169	2.97994452	0
cfa-novel-46-mature	ENSCAFT00000031505	-2.75410169	1.39235639	0
cfa-novel-46-mature	ENSCAFT00000046582	-2.75410169	1.757664587	0
cfa-novel-46-mature	ENSCAFT00000019631	-2.75410169	2.806120266	0
cfa-novel-46-mature	ENSCAFT00000000458	-2.75410169	1.602968289	0
cfa-novel-46-mature	ENSCAFT00000000123	-2.75410169	1.285688951	0
cfa-novel-46-mature	ENSCAFT00000000631	-2.75410169	3.054447784	0
cfa-novel-46-mature	ENSCAFT00000047330	-2.75410169	-6.336283388	-1
cfa-novel-46-mature	ENSCAFT00000013368	-2.75410169	1.778329901	0
cfa-novel-46-mature	ENSCAFT00000032240	-2.75410169	1.124027291	0
cfa-novel-46-mature	ENSCAFT00000047198	-2.75410169	-3.592079906	-1
cfa-novel-46-mature	ENSCAFT00000014346	-2.75410169	-2.578783926	-1
cfa-novel-46-mature	ENSCAFT00000012167	-2.75410169	1.634796951	0
cfa-novel-46-mature	ENSCAFT00000019042	-2.75410169	1.60637347	0
cfa-novel-46-mature	ENSCAFT00000026290	-2.75410169	-1.931435714	-1
cfa-novel-46-mature	ENSCAFT00000008300	-2.75410169	-1.213356073	-1
cfa-novel-46-mature	ENSCAFT00000004818	-2.75410169	1.478959529	0
cfa-novel-46-mature	ENSCAFT00000024347	-2.75410169	1.101162067	0
cfa-novel-46-mature	ENSCAFT00000043392	-2.75410169	1.052361616	0
cfa-novel-46-mature	ENSCAFT00000003778	-2.75410169	1.549683014	0
cfa-novel-46-mature	ENSCAFT00000035423	-2.75410169	1.187980351	0
cfa-novel-46-mature	ENSCAFT00000015609	-2.75410169	1.888417936	0
cfa-novel-46-mature	ENSCAFT00000014736	-2.75410169	-1.825502269	-1
cfa-novel-46-mature	ENSCAFT00000018830	-2.75410169	3.061776198	0
cfa-novel-46-mature	ENSCAFT00000045351	-2.75410169	2.066792704	0
cfa-novel-46-mature	ENSCAFT00000028866	-2.75410169	1.184718669	0
cfa-novel-46-mature	ENSCAFT00000007118	-2.75410169	1.222880726	0
cfa-novel-46-mature	ENSCAFT00000045911	-2.75410169	2.616306629	0
cfa-novel-46-mature	ENSCAFT00000008377	-2.75410169	2.116319298	0
cfa-novel-46-mature	ENSCAFT00000028644	-2.75410169	1.367824387	0
cfa-novel-46-mature	ENSCAFT00000002168	-2.75410169	-2.072041369	-1
cfa-novel-46-mature	ENSCAFT00000025756	-2.75410169	-2.598863318	-1
cfa-novel-46-mature	ENSCAFT00000049392	-2.75410169	1.406653196	0
cfa-novel-46-mature	ENSCAFT00000005784	-2.75410169	2.113489056	0
cfa-novel-46-mature	ENSCAFT00000005309	-2.75410169	1.370280921	0
cfa-novel-46-mature	ENSCAFT00000046533	-2.75410169	1.356693513	0
cfa-novel-46-mature	ENSCAFT00000030456	-2.75410169	-2.598560104	-1
cfa-novel-46-mature	ENSCAFT00000001022	-2.75410169	1.131021268	0
cfa-novel-46-mature	ENSCAFT00000000959	-2.75410169	1.011528446	0
cfa-novel-46-mature	ENSCAFT00000044259	-2.75410169	1.697824086	0
cfa-novel-46-mature	ENSCAFT00000015974	-2.75410169	1.34082018	0
cfa-novel-46-mature	ENSCAFT00000030142	-2.75410169	1.615817774	0
cfa-novel-46-mature	ENSCAFT00000024368	-2.75410169	2.854856885	0
cfa-novel-46-mature	ENSCAFT00000002842	-2.75410169	1.665311495	0
cfa-novel-46-mature	ENSCAFT00000004328	-2.75410169	1.532221039	0
cfa-novel-46-mature	ENSCAFT00000047723	-2.75410169	1.288226497	0
cfa-novel-46-mature	ENSCAFT00000018855	-2.75410169	1.697370806	0
cfa-novel-46-mature	ENSCAFT00000036718	-2.75410169	1.233175117	0
cfa-novel-46-mature	ENSCAFT00000025918	-2.75410169	1.36569618	0
cfa-novel-46-mature	ENSCAFT00000017126	-2.75410169	1.857796046	0
cfa-novel-46-mature	ENSCAFT00000047015	-2.75410169	1.835099913	0
cfa-novel-46-mature	ENSCAFT00000045390	-2.75410169	1.06744214	0
cfa-novel-46-mature	ENSCAFT00000048356	-2.75410169	1.235695697	0
cfa-novel-46-mature	ENSCAFT00000015899	-2.75410169	2.450198339	0
cfa-novel-46-mature	ENSCAFT00000008198	-2.75410169	1.326777495	0
cfa-novel-46-mature	ENSCAFT00000044061	-2.75410169	1.116946357	0
cfa-novel-46-mature	ENSCAFT00000044601	-2.75410169	1.619727919	0
cfa-novel-46-mature	ENSCAFT00000035676	-2.75410169	1.633935964	0
cfa-novel-46-mature	ENSCAFT00000035708	-2.75410169	1.433174381	0
cfa-novel-46-mature	ENSCAFT00000030294	-2.75410169	7.63481105	0
cfa-novel-46-mature	ENSCAFT00000049515	-2.75410169	1.616068101	0
cfa-novel-46-mature	ENSCAFT00000013670	-2.75410169	1.886210343	0
cfa-novel-46-mature	ENSCAFT00000010258	-2.75410169	1.723885767	0
cfa-novel-46-mature	ENSCAFT00000012037	-2.75410169	1.045166316	0
cfa-novel-46-mature	ENSCAFT00000029091	-2.75410169	1.136331299	0
cfa-novel-46-mature	ENSCAFT00000000972	-2.75410169	1.118581949	0
cfa-novel-46-mature	ENSCAFT00000030162	-2.75410169	-2.45013114	-1
cfa-novel-46-mature	ENSCAFT00000013314	-2.75410169	1.094574813	0
cfa-novel-46-mature	ENSCAFT00000017817	-2.75410169	1.122688905	0
cfa-novel-46-mature	ENSCAFT00000024099	-2.75410169	1.177419538	0
cfa-novel-46-mature	ENSCAFT00000002865	-2.75410169	1.032543373	0
cfa-novel-46-mature	ENSCAFT00000005482	-2.75410169	-2.511892413	-1
cfa-novel-46-mature	ENSCAFT00000049340	-2.75410169	15.62113611	0
cfa-novel-46-mature	ENSCAFT00000049342	-2.75410169	1.425763906	0
cfa-novel-46-mature	ENSCAFT00000046614	-2.75410169	1.837684532	0
cfa-novel-46-mature	ENSCAFT00000043874	-2.75410169	1.082247018	0
cfa-novel-46-mature	ENSCAFT00000016812	-2.75410169	1.346027764	0
cfa-novel-46-mature	ENSCAFT00000048010	-2.75410169	2.357971229	0
cfa-novel-46-mature	ENSCAFT00000044046	-2.75410169	2.071505965	0
cfa-novel-46-mature	ENSCAFT00000016561	-2.75410169	-1.952802267	-1
cfa-novel-46-mature	ENSCAFT00000031175	-2.75410169	-2.018736563	-1
cfa-novel-46-mature	ENSCAFT00000000989	-2.75410169	1.408561404	0
cfa-novel-46-mature	ENSCAFT00000047930	-2.75410169	1.303342394	0
cfa-novel-46-mature	ENSCAFT00000002059	-2.75410169	-1.261104379	-1
cfa-novel-46-mature	ENSCAFT00000048463	-2.75410169	1.076427947	0
cfa-novel-46-mature	ENSCAFT00000048661	-2.75410169	1.584962501	0
cfa-novel-46-mature	ENSCAFT00000014543	-2.75410169	1.083838483	0
cfa-novel-46-mature	ENSCAFT00000047110	-2.75410169	1.097835718	0
cfa-novel-46-mature	ENSCAFT00000043071	-2.75410169	1.268354738	0
cfa-novel-46-mature	ENSCAFT00000047756	-2.75410169	1.039275149	0
cfa-novel-46-mature	ENSCAFT00000046575	-2.75410169	1.353089026	0
cfa-novel-46-mature	ENSCAFT00000019138	-2.75410169	1.341542076	0
cfa-novel-46-mature	ENSCAFT00000019132	-2.75410169	2.098362274	0
cfa-novel-46-mature	ENSCAFT00000018081	-2.75410169	2.201876964	0
cfa-novel-46-mature	ENSCAFT00000026016	-2.75410169	1.38237131	0
cfa-novel-46-mature	ENSCAFT00000018234	-2.75410169	1.690503055	0
cfa-novel-46-mature	ENSCAFT00000026160	-2.75410169	1.161918562	0
cfa-novel-46-mature	ENSCAFT00000004467	-2.75410169	6.024074135	0
cfa-novel-46-mature	ENSCAFT00000023812	-2.75410169	1.159312866	0
cfa-novel-46-mature	ENSCAFT00000049817	-2.75410169	2.312147074	0
cfa-novel-46-mature	ENSCAFT00000049819	-2.75410169	1.947797514	0
cfa-novel-46-mature	ENSCAFT00000003040	-2.75410169	2.183310256	0
cfa-novel-46-mature	ENSCAFT00000047560	-2.75410169	1.087823921	0
cfa-novel-46-mature	ENSCAFT00000049782	-2.75410169	1.266303289	0
cfa-novel-46-mature	ENSCAFT00000011356	-2.75410169	1.844545481	0
cfa-novel-46-mature	ENSCAFT00000000940	-2.75410169	1.6179227	0
cfa-novel-46-mature	ENSCAFT00000027481	-2.75410169	1.4798595	0
cfa-novel-46-mature	ENSCAFT00000031673	-2.75410169	1.284358175	0
cfa-novel-46-mature	ENSCAFT00000005139	-2.75410169	2.504652653	0
cfa-novel-46-mature	ENSCAFT00000022858	-2.75410169	1.179671546	0
cfa-novel-46-mature	ENSCAFT00000006827	-2.75410169	1.634867407	0
cfa-novel-46-mature	ENSCAFT00000037573	-2.75410169	1.849508373	0
cfa-novel-46-mature	ENSCAFT00000020120	-2.75410169	-1.077188005	-1
cfa-novel-46-mature	ENSCAFT00000045511	-2.75410169	2.45636042	0
cfa-novel-46-mature	ENSCAFT00000006001	-2.75410169	1.635235707	0
cfa-novel-46-mature	ENSCAFT00000006399	-2.75410169	1.009750971	0
cfa-novel-46-mature	ENSCAFT00000043876	-2.75410169	1.91753784	0
cfa-novel-46-mature	ENSCAFT00000047501	-2.75410169	7.302258115	0
cfa-novel-46-mature	ENSCAFT00000002258	-2.75410169	1.114692163	0
cfa-novel-46-mature	ENSCAFT00000035839	-2.75410169	1.280319536	0
cfa-novel-46-mature	ENSCAFT00000027562	-2.75410169	1.005066537	0
cfa-novel-46-mature	ENSCAFT00000020975	-2.75410169	-1.562142595	-1
cfa-novel-46-mature	ENSCAFT00000026967	-2.75410169	1.309546518	0
cfa-novel-46-mature	ENSCAFT00000022999	-2.75410169	1.520293073	0
cfa-novel-46-mature	ENSCAFT00000015918	-2.75410169	1.264574924	0
cfa-novel-46-mature	ENSCAFT00000021338	-2.75410169	2.269622585	0
cfa-novel-46-mature	ENSCAFT00000020204	-2.75410169	2.03769229	0
cfa-novel-46-mature	ENSCAFT00000008654	-2.75410169	1.443356374	0
cfa-novel-46-mature	ENSCAFT00000010986	-2.75410169	1.054698035	0
cfa-novel-46-mature	ENSCAFT00000025433	-2.75410169	-1.091265302	-1
cfa-novel-46-mature	ENSCAFT00000000881	-2.75410169	1.648156327	0
cfa-novel-46-mature	ENSCAFT00000044031	-2.75410169	1.259122894	0
cfa-novel-46-mature	ENSCAFT00000003285	-2.75410169	2.115477217	0
cfa-novel-46-mature	ENSCAFT00000006540	-2.75410169	1.413660225	0
cfa-novel-46-mature	ENSCAFT00000017241	-2.75410169	-1.393972839	-1
cfa-novel-46-mature	ENSCAFT00000049494	-2.75410169	-3.802352665	-1
cfa-novel-46-mature	ENSCAFT00000027977	-2.75410169	1.203872333	0
cfa-novel-46-mature	ENSCAFT00000045201	-2.75410169	-1.952610535	-1
cfa-novel-46-mature	ENSCAFT00000001923	-2.75410169	1.016958827	0
cfa-novel-46-mature	ENSCAFT00000012286	-2.75410169	1.688372826	0
cfa-novel-46-mature	ENSCAFT00000022526	-2.75410169	-1.01922198	-1
cfa-novel-46-mature	ENSCAFT00000036432	-2.75410169	-1.084770103	-1
cfa-novel-46-mature	ENSCAFT00000007577	-2.75410169	1.928446739	0
cfa-novel-46-mature	ENSCAFT00000000256	-2.75410169	1.412359394	0
cfa-novel-46-mature	ENSCAFT00000029577	-2.75410169	1.453172628	0
cfa-novel-46-mature	ENSCAFT00000028806	-2.75410169	7.081083929	0
cfa-novel-46-mature	ENSCAFT00000028393	-2.75410169	1.3642389	0
cfa-novel-46-mature	ENSCAFT00000049912	-2.75410169	-1.387752189	-1
cfa-novel-46-mature	ENSCAFT00000031641	-2.75410169	1.194040199	0
cfa-novel-46-mature	ENSCAFT00000046152	-2.75410169	1.287250643	0
cfa-novel-46-mature	ENSCAFT00000049483	-2.75410169	1.30823152	0
cfa-novel-46-mature	ENSCAFT00000046339	-2.75410169	1.566834982	0
cfa-novel-46-mature	ENSCAFT00000012438	-2.75410169	1.866468016	0
cfa-novel-46-mature	ENSCAFT00000016113	-2.75410169	1.0912518	0
cfa-novel-46-mature	ENSCAFT00000001643	-2.75410169	1.944654881	0
cfa-novel-46-mature	ENSCAFT00000016937	-2.75410169	1.134172675	0
cfa-novel-46-mature	ENSCAFT00000010967	-2.75410169	1.335850471	0
cfa-novel-46-mature	ENSCAFT00000045837	-2.75410169	-2.15324626	-1
cfa-novel-46-mature	ENSCAFT00000000260	-2.75410169	1.617322347	0
cfa-novel-46-mature	ENSCAFT00000036376	-2.75410169	1.013849979	0
cfa-novel-46-mature	ENSCAFT00000005428	-2.75410169	1.449787313	0
cfa-novel-46-mature	ENSCAFT00000014462	-2.75410169	1.118166862	0
cfa-miR-149	ENSCAFT00000004953	-1.719017012	1.192435855	0
cfa-miR-149	ENSCAFT00000025109	-1.719017012	1.046227719	0
cfa-miR-149	ENSCAFT00000006482	-1.719017012	1.38279095	0
cfa-miR-149	ENSCAFT00000021706	-1.719017012	-1.0444226	-1
cfa-miR-149	ENSCAFT00000008542	-1.719017012	-2.085506114	-1
cfa-miR-149	ENSCAFT00000001218	-1.719017012	-1.188072348	-1
cfa-miR-149	ENSCAFT00000044998	-1.719017012	1.283399866	0
cfa-miR-149	ENSCAFT00000002687	-1.719017012	1.176867682	0
cfa-miR-149	ENSCAFT00000029632	-1.719017012	1.115688989	0
cfa-miR-149	ENSCAFT00000014574	-1.719017012	1.759579197	0
cfa-miR-149	ENSCAFT00000046860	-1.719017012	1.644446934	0
cfa-miR-149	ENSCAFT00000045131	-1.719017012	2.061974021	0
cfa-miR-149	ENSCAFT00000006799	-1.719017012	4.238159737	0
cfa-miR-149	ENSCAFT00000026009	-1.719017012	2.80636372	0
cfa-miR-149	ENSCAFT00000002710	-1.719017012	1.697254753	0
cfa-miR-149	ENSCAFT00000031323	-1.719017012	2.04542972	0
cfa-miR-149	ENSCAFT00000043723	-1.719017012	1.018433784	0
cfa-miR-149	ENSCAFT00000049497	-1.719017012	1.857628129	0
cfa-miR-149	ENSCAFT00000003712	-1.719017012	2.293264337	0
cfa-miR-149	ENSCAFT00000024706	-1.719017012	1.644944606	0
cfa-miR-149	ENSCAFT00000043991	-1.719017012	1.003703969	0
cfa-miR-149	ENSCAFT00000029185	-1.719017012	1.265189291	0
cfa-miR-149	ENSCAFT00000048661	-1.719017012	1.584962501	0
cfa-miR-149	ENSCAFT00000014664	-1.719017012	1.295055392	0
cfa-miR-149	ENSCAFT00000002674	-1.719017012	2.469911851	0
cfa-miR-149	ENSCAFT00000043977	-1.719017012	1.554101537	0
cfa-miR-149	ENSCAFT00000046575	-1.719017012	1.353089026	0
cfa-miR-149	ENSCAFT00000043252	-1.719017012	1.563846484	0
cfa-miR-149	ENSCAFT00000012470	-1.719017012	1.309172087	0
cfa-miR-149	ENSCAFT00000016971	-1.719017012	1.169041886	0
cfa-miR-149	ENSCAFT00000025940	-1.719017012	2.010492374	0
cfa-miR-149	ENSCAFT00000000423	-1.719017012	15.64385619	0
cfa-miR-149	ENSCAFT00000009448	-1.719017012	1.819115148	0
cfa-miR-149	ENSCAFT00000031862	-1.719017012	2.483815777	0
cfa-miR-149	ENSCAFT00000024855	-1.719017012	1.043223576	0
cfa-miR-149	ENSCAFT00000023812	-1.719017012	1.159312866	0
cfa-miR-149	ENSCAFT00000019094	-1.719017012	8.172705297	0
cfa-miR-149	ENSCAFT00000027634	-1.719017012	1.40126638	0
cfa-miR-149	ENSCAFT00000047942	-1.719017012	-15.86544331	-1
cfa-miR-149	ENSCAFT00000027075	-1.719017012	1.299168192	0
cfa-miR-149	ENSCAFT00000045267	-1.719017012	1.609241437	0
cfa-miR-149	ENSCAFT00000027284	-1.719017012	1.097384805	0
cfa-novel-51-mature	ENSCAFT00000010324	6.703326182	1.350033433	1
cfa-novel-51-mature	ENSCAFT00000010510	6.703326182	1.231890119	1
cfa-novel-51-mature	ENSCAFT00000008542	6.703326182	-2.085506114	0
cfa-novel-51-mature	ENSCAFT00000044999	6.703326182	2.913541161	1
cfa-novel-51-mature	ENSCAFT00000006043	6.703326182	1.509484296	1
cfa-novel-51-mature	ENSCAFT00000016578	6.703326182	1.060864526	1
cfa-novel-51-mature	ENSCAFT00000025663	6.703326182	17.23818079	1
cfa-novel-51-mature	ENSCAFT00000045214	6.703326182	2.469695084	1
cfa-novel-51-mature	ENSCAFT00000019986	6.703326182	1.192400034	1
cfa-novel-51-mature	ENSCAFT00000002687	6.703326182	1.176867682	1
cfa-novel-51-mature	ENSCAFT00000000927	6.703326182	1.231023388	1
cfa-novel-51-mature	ENSCAFT00000017536	6.703326182	1.120242523	1
cfa-novel-51-mature	ENSCAFT00000007708	6.703326182	1.627081701	1
cfa-novel-51-mature	ENSCAFT00000019530	6.703326182	1.183276871	1
cfa-novel-51-mature	ENSCAFT00000030036	6.703326182	1.176610109	1
cfa-novel-51-mature	ENSCAFT00000008619	6.703326182	1.073189587	1
cfa-novel-51-mature	ENSCAFT00000028866	6.703326182	1.184718669	1
cfa-novel-51-mature	ENSCAFT00000010054	6.703326182	1.088795459	1
cfa-novel-51-mature	ENSCAFT00000017140	6.703326182	2.296132094	1
cfa-novel-51-mature	ENSCAFT00000046762	6.703326182	1.51565263	1
cfa-novel-51-mature	ENSCAFT00000035800	6.703326182	1.531109643	1
cfa-novel-51-mature	ENSCAFT00000031925	6.703326182	-1.201633861	0
cfa-novel-51-mature	ENSCAFT00000008971	6.703326182	1.315469862	1
cfa-novel-51-mature	ENSCAFT00000030592	6.703326182	1.759641032	1
cfa-novel-51-mature	ENSCAFT00000020444	6.703326182	1.178085335	1
cfa-novel-51-mature	ENSCAFT00000031496	6.703326182	1.953205789	1
cfa-novel-51-mature	ENSCAFT00000031175	6.703326182	-2.018736563	0
cfa-novel-51-mature	ENSCAFT00000049824	6.703326182	1.830971918	1
cfa-novel-51-mature	ENSCAFT00000012281	6.703326182	1.548843075	1
cfa-novel-51-mature	ENSCAFT00000031676	6.703326182	1.435098318	1
cfa-novel-51-mature	ENSCAFT00000018499	6.703326182	1.630002938	1
cfa-novel-51-mature	ENSCAFT00000008668	6.703326182	1.343787529	1
cfa-novel-51-mature	ENSCAFT00000006714	6.703326182	1.616748989	1
cfa-novel-51-mature	ENSCAFT00000016530	6.703326182	-1.065489082	0
cfa-novel-51-mature	ENSCAFT00000012397	6.703326182	1.053201395	1
cfa-novel-51-mature	ENSCAFT00000044456	6.703326182	1.299118212	1
cfa-novel-51-mature	ENSCAFT00000010348	6.703326182	2.34013269	1
cfa-novel-51-mature	ENSCAFT00000005432	6.703326182	1.237173295	1
cfa-novel-51-mature	ENSCAFT00000011064	6.703326182	2.419407981	1
cfa-novel-51-mature	ENSCAFT00000038428	6.703326182	1.494764692	1
cfa-novel-51-mature	ENSCAFT00000046938	6.703326182	1.992732	1
cfa-novel-51-mature	ENSCAFT00000000426	6.703326182	2.812914447	1
cfa-novel-51-mature	ENSCAFT00000043936	6.703326182	1.016993071	1
cfa-novel-51-mature	ENSCAFT00000023321	6.703326182	1.369938767	1
cfa-novel-51-mature	ENSCAFT00000046632	6.703326182	2.162019803	1
cfa-novel-51-mature	ENSCAFT00000013701	6.703326182	1.271716649	1
cfa-novel-51-mature	ENSCAFT00000044053	6.703326182	-1.028014376	0
cfa-novel-51-mature	ENSCAFT00000023812	6.703326182	1.159312866	1
cfa-novel-51-mature	ENSCAFT00000044224	6.703326182	1.108600486	1
cfa-novel-51-mature	ENSCAFT00000018923	6.703326182	2.071849563	1
cfa-novel-51-mature	ENSCAFT00000016056	6.703326182	1.602996424	1
cfa-novel-51-mature	ENSCAFT00000021310	6.703326182	1.233617511	1
cfa-novel-51-mature	ENSCAFT00000032240	6.703326182	1.124027291	1
cfa-novel-51-mature	ENSCAFT00000007999	6.703326182	1.071330114	1
cfa-novel-51-mature	ENSCAFT00000045835	6.703326182	3.701700264	1
cfa-novel-51-mature	ENSCAFT00000022815	6.703326182	1.041803227	1
cfa-novel-51-mature	ENSCAFT00000020124	6.703326182	1.002355421	1
cfa-novel-51-mature	ENSCAFT00000028387	6.703326182	-1.021908251	0
cfa-novel-51-mature	ENSCAFT00000043400	6.703326182	1.398114196	1
cfa-novel-51-mature	ENSCAFT00000048463	6.703326182	1.076427947	1
cfa-novel-51-mature	ENSCAFT00000047520	6.703326182	1.376762902	1
cfa-novel-51-mature	ENSCAFT00000022692	6.703326182	-1.780911679	0
cfa-novel-51-mature	ENSCAFT00000037578	6.703326182	-1.376419028	0
cfa-novel-67-mature	ENSCAFT00000002544	6.178951421	-2.187627003	0
cfa-novel-67-mature	ENSCAFT00000022362	6.178951421	1.073277607	1
cfa-novel-67-mature	ENSCAFT00000002700	6.178951421	1.185584227	1
cfa-novel-67-mature	ENSCAFT00000030775	6.178951421	-1.501668838	0
cfa-novel-67-mature	ENSCAFT00000043794	6.178951421	-1.232902434	0
cfa-novel-67-mature	ENSCAFT00000018099	6.178951421	1.788606578	1
cfa-novel-67-mature	ENSCAFT00000011305	6.178951421	1.264758056	1
cfa-novel-67-mature	ENSCAFT00000023243	6.178951421	1.005314998	1
cfa-novel-67-mature	ENSCAFT00000027553	6.178951421	1.446240264	1
cfa-novel-67-mature	ENSCAFT00000011578	6.178951421	1.085729874	1
cfa-novel-67-mature	ENSCAFT00000000999	6.178951421	1.741611959	1
cfa-novel-77-mature	ENSCAFT00000027755	3.146937621	1.108158814	1
cfa-novel-77-mature	ENSCAFT00000026081	3.146937621	1.062838609	1
cfa-novel-77-mature	ENSCAFT00000004175	3.146937621	1.019855146	1
cfa-novel-77-mature	ENSCAFT00000027130	3.146937621	1.540568381	1
cfa-novel-77-mature	ENSCAFT00000018942	3.146937621	1.520897267	1
cfa-novel-77-mature	ENSCAFT00000000078	3.146937621	1.520405743	1
cfa-novel-77-mature	ENSCAFT00000023750	3.146937621	1.3843092	1
cfa-novel-77-mature	ENSCAFT00000043438	3.146937621	1.295786701	1
cfa-novel-77-mature	ENSCAFT00000038015	3.146937621	1.514926731	1
cfa-novel-77-mature	ENSCAFT00000003039	3.146937621	1.222274037	1
cfa-novel-77-mature	ENSCAFT00000043297	3.146937621	1.058214614	1
cfa-novel-77-mature	ENSCAFT00000043764	3.146937621	1.183181098	1
cfa-novel-77-mature	ENSCAFT00000014077	3.146937621	1.11218305	1
cfa-novel-77-mature	ENSCAFT00000048712	3.146937621	1.34281294	1
cfa-novel-77-mature	ENSCAFT00000042741	3.146937621	1.337131472	1
cfa-novel-77-mature	ENSCAFT00000048719	3.146937621	1.204724649	1
cfa-novel-77-mature	ENSCAFT00000046042	3.146937621	-1.419859883	0
cfa-novel-77-mature	ENSCAFT00000011540	3.146937621	1.099535674	1
cfa-novel-77-mature	ENSCAFT00000013611	3.146937621	1.669026766	1
cfa-novel-77-mature	ENSCAFT00000031175	3.146937621	-2.018736563	0
cfa-novel-77-mature	ENSCAFT00000025640	3.146937621	1.037247043	1
cfa-novel-77-mature	ENSCAFT00000012569	3.146937621	1.691877705	1
cfa-novel-77-mature	ENSCAFT00000011051	3.146937621	2.100526876	1
cfa-novel-77-mature	ENSCAFT00000020151	3.146937621	1.375477563	1
cfa-novel-77-mature	ENSCAFT00000045813	3.146937621	1.760416785	1
cfa-novel-77-mature	ENSCAFT00000028546	3.146937621	1.627445832	1
cfa-novel-77-mature	ENSCAFT00000029230	3.146937621	-1.14802779	0
cfa-novel-77-mature	ENSCAFT00000006727	3.146937621	1.725530699	1
cfa-novel-77-mature	ENSCAFT00000006295	3.146937621	1.489251301	1
cfa-novel-77-mature	ENSCAFT00000024706	3.146937621	1.644944606	1
cfa-novel-77-mature	ENSCAFT00000023439	3.146937621	3.617192944	1
cfa-novel-77-mature	ENSCAFT00000024835	3.146937621	-1.055968812	0
cfa-novel-77-mature	ENSCAFT00000044983	3.146937621	1.546036333	1
cfa-novel-77-mature	ENSCAFT00000047987	3.146937621	2.308122295	1
cfa-novel-77-mature	ENSCAFT00000042778	3.146937621	3.184138861	1
cfa-novel-77-mature	ENSCAFT00000043600	3.146937621	4.292383819	1
cfa-novel-77-mature	ENSCAFT00000024634	3.146937621	-1.775193647	0
cfa-novel-77-mature	ENSCAFT00000014664	3.146937621	1.295055392	1
cfa-novel-77-mature	ENSCAFT00000039426	3.146937621	1.058781413	1
cfa-novel-77-mature	ENSCAFT00000014242	3.146937621	1.428195721	1
cfa-novel-77-mature	ENSCAFT00000022143	3.146937621	1.064711016	1
cfa-novel-77-mature	ENSCAFT00000012397	3.146937621	1.053201395	1
cfa-novel-77-mature	ENSCAFT00000022705	3.146937621	-1.022791865	0
cfa-novel-77-mature	ENSCAFT00000011198	3.146937621	1.279336218	1
cfa-novel-77-mature	ENSCAFT00000008628	3.146937621	1.104869118	1
cfa-novel-77-mature	ENSCAFT00000022362	3.146937621	1.073277607	1
cfa-novel-77-mature	ENSCAFT00000021492	3.146937621	7.579366004	1
cfa-novel-77-mature	ENSCAFT00000011064	3.146937621	2.419407981	1
cfa-novel-77-mature	ENSCAFT00000025467	3.146937621	1.272181608	1
cfa-novel-77-mature	ENSCAFT00000000123	3.146937621	1.285688951	1
cfa-novel-77-mature	ENSCAFT00000000127	3.146937621	1.718111811	1
cfa-novel-77-mature	ENSCAFT00000017479	3.146937621	1.363015287	1
cfa-novel-77-mature	ENSCAFT00000030766	3.146937621	1.076115851	1
cfa-novel-77-mature	ENSCAFT00000047426	3.146937621	1.938945966	1
cfa-novel-77-mature	ENSCAFT00000014726	3.146937621	1.217565487	1
cfa-novel-77-mature	ENSCAFT00000005699	3.146937621	2.034488376	1
cfa-novel-77-mature	ENSCAFT00000014346	3.146937621	-2.578783926	0
cfa-novel-77-mature	ENSCAFT00000012167	3.146937621	1.634796951	1
cfa-novel-77-mature	ENSCAFT00000020600	3.146937621	1.232022669	1
cfa-novel-77-mature	ENSCAFT00000017669	3.146937621	2.106128351	1
cfa-novel-77-mature	ENSCAFT00000004922	3.146937621	1.679306561	1
cfa-novel-77-mature	ENSCAFT00000029100	3.146937621	1.28333182	1
cfa-novel-77-mature	ENSCAFT00000026855	3.146937621	-2.296493048	0
cfa-novel-77-mature	ENSCAFT00000026854	3.146937621	-2.374409867	0
cfa-novel-77-mature	ENSCAFT00000021222	3.146937621	1.213209099	1
cfa-novel-77-mature	ENSCAFT00000024347	3.146937621	1.101162067	1
cfa-novel-77-mature	ENSCAFT00000031900	3.146937621	-1.190896568	0
cfa-novel-77-mature	ENSCAFT00000043392	3.146937621	1.052361616	1
cfa-novel-77-mature	ENSCAFT00000031984	3.146937621	1.227881613	1
cfa-novel-77-mature	ENSCAFT00000042943	3.146937621	2.756330919	1
cfa-novel-77-mature	ENSCAFT00000018234	3.146937621	1.690503055	1
cfa-novel-77-mature	ENSCAFT00000039159	3.146937621	1.251918374	1
cfa-novel-77-mature	ENSCAFT00000018830	3.146937621	3.061776198	1
cfa-novel-77-mature	ENSCAFT00000027248	3.146937621	1.461357719	1
cfa-novel-77-mature	ENSCAFT00000046254	3.146937621	2.091114506	1
cfa-novel-77-mature	ENSCAFT00000009041	3.146937621	1.562551253	1
cfa-novel-77-mature	ENSCAFT00000023624	3.146937621	-1.620118946	0
cfa-novel-77-mature	ENSCAFT00000026443	3.146937621	1.247927513	1
cfa-novel-77-mature	ENSCAFT00000001851	3.146937621	1.121662324	1
cfa-novel-77-mature	ENSCAFT00000016858	3.146937621	1.019217916	1
cfa-novel-77-mature	ENSCAFT00000016859	3.146937621	1.699704587	1
cfa-novel-77-mature	ENSCAFT00000050202	3.146937621	1.403071478	1
cfa-novel-77-mature	ENSCAFT00000004137	3.146937621	1.205388566	1
cfa-novel-77-mature	ENSCAFT00000026918	3.146937621	1.328948523	1
cfa-novel-77-mature	ENSCAFT00000007118	3.146937621	1.222880726	1
cfa-novel-77-mature	ENSCAFT00000026627	3.146937621	2.20554152	1
cfa-novel-77-mature	ENSCAFT00000029276	3.146937621	1.105946212	1
cfa-novel-77-mature	ENSCAFT00000006799	3.146937621	4.238159737	1
cfa-novel-77-mature	ENSCAFT00000043814	3.146937621	-1.218865048	0
cfa-novel-77-mature	ENSCAFT00000028803	3.146937621	1.393833655	1
cfa-novel-77-mature	ENSCAFT00000002544	3.146937621	-2.187627003	0
cfa-novel-77-mature	ENSCAFT00000005784	3.146937621	2.113489056	1
cfa-novel-77-mature	ENSCAFT00000015343	3.146937621	1.275521622	1
cfa-novel-77-mature	ENSCAFT00000013658	3.146937621	-1.346696	0
cfa-novel-77-mature	ENSCAFT00000019065	3.146937621	2.613372653	1
cfa-novel-77-mature	ENSCAFT00000022623	3.146937621	2.206378012	1
cfa-novel-77-mature	ENSCAFT00000012527	3.146937621	2.260235772	1
cfa-novel-77-mature	ENSCAFT00000017822	3.146937621	1.027241239	1
cfa-novel-77-mature	ENSCAFT00000029056	3.146937621	1.930097987	1
cfa-novel-77-mature	ENSCAFT00000016197	3.146937621	1.59848364	1
cfa-novel-77-mature	ENSCAFT00000013123	3.146937621	1.117032852	1
cfa-novel-77-mature	ENSCAFT00000045926	3.146937621	1.098869917	1
cfa-novel-77-mature	ENSCAFT00000000173	3.146937621	1.074577125	1
cfa-novel-77-mature	ENSCAFT00000023210	3.146937621	1.400821204	1
cfa-novel-77-mature	ENSCAFT00000024566	3.146937621	-1.110660844	0
cfa-novel-77-mature	ENSCAFT00000031525	3.146937621	1.248423711	1
cfa-novel-77-mature	ENSCAFT00000042880	3.146937621	1.116305163	1
cfa-novel-77-mature	ENSCAFT00000027191	3.146937621	1.392278849	1
cfa-novel-77-mature	ENSCAFT00000000344	3.146937621	1.712443275	1
cfa-novel-77-mature	ENSCAFT00000022635	3.146937621	1.16250753	1
cfa-novel-77-mature	ENSCAFT00000001493	3.146937621	1.665774546	1
cfa-novel-77-mature	ENSCAFT00000004467	3.146937621	6.024074135	1
cfa-novel-77-mature	ENSCAFT00000029683	3.146937621	-1.254027402	0
cfa-novel-77-mature	ENSCAFT00000025918	3.146937621	1.36569618	1
cfa-novel-77-mature	ENSCAFT00000000940	3.146937621	1.6179227	1
cfa-novel-77-mature	ENSCAFT00000029266	3.146937621	1.219829907	1
cfa-novel-77-mature	ENSCAFT00000028403	3.146937621	1.447902133	1
cfa-novel-77-mature	ENSCAFT00000017495	3.146937621	2.184138861	1
cfa-novel-77-mature	ENSCAFT00000044061	3.146937621	1.116946357	1
cfa-novel-77-mature	ENSCAFT00000002924	3.146937621	1.102436293	1
cfa-novel-77-mature	ENSCAFT00000044601	3.146937621	1.619727919	1
cfa-novel-77-mature	ENSCAFT00000043059	3.146937621	1.134756807	1
cfa-novel-77-mature	ENSCAFT00000023684	3.146937621	2.193709667	1
cfa-novel-77-mature	ENSCAFT00000026096	3.146937621	1.281127564	1
cfa-novel-77-mature	ENSCAFT00000024793	3.146937621	-2.061001072	0
cfa-novel-77-mature	ENSCAFT00000024790	3.146937621	1.030068835	1
cfa-novel-77-mature	ENSCAFT00000035418	3.146937621	-2.619651922	0
cfa-novel-77-mature	ENSCAFT00000039763	3.146937621	2.239291796	1
cfa-novel-77-mature	ENSCAFT00000046733	3.146937621	-1.799118043	0
cfa-novel-77-mature	ENSCAFT00000035257	3.146937621	1.351667038	1
cfa-novel-77-mature	ENSCAFT00000046602	3.146937621	-2.011614629	0
cfa-novel-77-mature	ENSCAFT00000019246	3.146937621	1.483769265	1
cfa-novel-77-mature	ENSCAFT00000010788	3.146937621	2.264827688	1
cfa-novel-77-mature	ENSCAFT00000022137	3.146937621	-3.495695163	0
cfa-novel-77-mature	ENSCAFT00000012942	3.146937621	1.341853828	1
cfa-novel-77-mature	ENSCAFT00000008162	3.146937621	-1.481011537	0
cfa-novel-77-mature	ENSCAFT00000037603	3.146937621	1.201361114	1
cfa-novel-77-mature	ENSCAFT00000030760	3.146937621	1.435467508	1
cfa-novel-77-mature	ENSCAFT00000050054	3.146937621	1.757298596	1
cfa-novel-77-mature	ENSCAFT00000030162	3.146937621	-2.45013114	0
cfa-novel-77-mature	ENSCAFT00000007749	3.146937621	1.684922746	1
cfa-novel-77-mature	ENSCAFT00000038084	3.146937621	2.004593111	1
cfa-novel-77-mature	ENSCAFT00000049342	3.146937621	1.425763906	1
cfa-novel-77-mature	ENSCAFT00000002778	3.146937621	1.097122467	1
cfa-novel-77-mature	ENSCAFT00000036863	3.146937621	3.689150037	1
cfa-novel-77-mature	ENSCAFT00000015552	3.146937621	1.909950395	1
cfa-novel-77-mature	ENSCAFT00000030889	3.146937621	1.741620062	1
cfa-novel-77-mature	ENSCAFT00000026622	3.146937621	1.343223679	1
cfa-novel-77-mature	ENSCAFT00000000567	3.146937621	1.222475988	1
cfa-novel-77-mature	ENSCAFT00000020787	3.146937621	1.479320076	1
cfa-novel-77-mature	ENSCAFT00000044447	3.146937621	-1.403279528	0
cfa-novel-77-mature	ENSCAFT00000021097	3.146937621	1.57167681	1
cfa-novel-77-mature	ENSCAFT00000007621	3.146937621	1.574524352	1
cfa-novel-77-mature	ENSCAFT00000049824	3.146937621	1.830971918	1
cfa-novel-77-mature	ENSCAFT00000002903	3.146937621	1.147732656	1
cfa-novel-77-mature	ENSCAFT00000017213	3.146937621	3.590105804	1
cfa-novel-77-mature	ENSCAFT00000015307	3.146937621	-1.173451513	0
cfa-novel-77-mature	ENSCAFT00000012996	3.146937621	1.25417113	1
cfa-novel-77-mature	ENSCAFT00000010348	3.146937621	2.34013269	1
cfa-novel-77-mature	ENSCAFT00000026016	3.146937621	1.38237131	1
cfa-novel-77-mature	ENSCAFT00000021264	3.146937621	-1.435138705	0
cfa-novel-77-mature	ENSCAFT00000036743	3.146937621	1.625654329	1
cfa-novel-77-mature	ENSCAFT00000007430	3.146937621	1.304086782	1
cfa-novel-77-mature	ENSCAFT00000000423	3.146937621	15.64385619	1
cfa-novel-77-mature	ENSCAFT00000000426	3.146937621	2.812914447	1
cfa-novel-77-mature	ENSCAFT00000020687	3.146937621	1.647346545	1
cfa-novel-77-mature	ENSCAFT00000007185	3.146937621	-1.30247113	0
cfa-novel-77-mature	ENSCAFT00000045693	3.146937621	5.60334103	1
cfa-novel-77-mature	ENSCAFT00000049817	3.146937621	2.312147074	1
cfa-novel-77-mature	ENSCAFT00000049819	3.146937621	1.947797514	1
cfa-novel-77-mature	ENSCAFT00000023253	3.146937621	1.653442239	1
cfa-novel-77-mature	ENSCAFT00000031615	3.146937621	1.760812336	1
cfa-novel-77-mature	ENSCAFT00000014559	3.146937621	1.094582054	1
cfa-novel-77-mature	ENSCAFT00000011356	3.146937621	1.844545481	1
cfa-novel-77-mature	ENSCAFT00000049255	3.146937621	1.236685492	1
cfa-novel-77-mature	ENSCAFT00000013733	3.146937621	1.120446489	1
cfa-novel-77-mature	ENSCAFT00000015063	3.146937621	1.087151949	1
cfa-novel-77-mature	ENSCAFT00000027553	3.146937621	1.446240264	1
cfa-novel-77-mature	ENSCAFT00000045261	3.146937621	1.362570079	1
cfa-novel-77-mature	ENSCAFT00000008731	3.146937621	1.398993884	1
cfa-novel-77-mature	ENSCAFT00000022502	3.146937621	1.188010022	1
cfa-novel-77-mature	ENSCAFT00000022858	3.146937621	1.179671546	1
cfa-novel-77-mature	ENSCAFT00000037578	3.146937621	-1.376419028	0
cfa-novel-77-mature	ENSCAFT00000048667	3.146937621	1.047127395	1
cfa-novel-77-mature	ENSCAFT00000025406	3.146937621	1.357552005	1
cfa-novel-77-mature	ENSCAFT00000025085	3.146937621	2.57427815	1
cfa-novel-77-mature	ENSCAFT00000045511	3.146937621	2.45636042	1
cfa-novel-77-mature	ENSCAFT00000017345	3.146937621	2.167964018	1
cfa-novel-77-mature	ENSCAFT00000006399	3.146937621	1.009750971	1
cfa-novel-77-mature	ENSCAFT00000047354	3.146937621	1.347923303	1
cfa-novel-77-mature	ENSCAFT00000043876	3.146937621	1.91753784	1
cfa-novel-77-mature	ENSCAFT00000014983	3.146937621	1.803199293	1
cfa-novel-77-mature	ENSCAFT00000019116	3.146937621	1.274113852	1
cfa-novel-77-mature	ENSCAFT00000031805	3.146937621	1.304739982	1
cfa-novel-77-mature	ENSCAFT00000046424	3.146937621	1.042121263	1
cfa-novel-77-mature	ENSCAFT00000030506	3.146937621	1.384754932	1
cfa-novel-77-mature	ENSCAFT00000001357	3.146937621	1.635602906	1
cfa-novel-77-mature	ENSCAFT00000008198	3.146937621	1.326777495	1
cfa-novel-77-mature	ENSCAFT00000045214	3.146937621	2.469695084	1
cfa-novel-77-mature	ENSCAFT00000003287	3.146937621	-2.207168886	0
cfa-novel-77-mature	ENSCAFT00000003285	3.146937621	2.115477217	1
cfa-novel-77-mature	ENSCAFT00000024055	3.146937621	1.327275023	1
cfa-novel-77-mature	ENSCAFT00000045142	3.146937621	2.101729887	1
cfa-novel-77-mature	ENSCAFT00000043794	3.146937621	-1.232902434	0
cfa-novel-77-mature	ENSCAFT00000049733	3.146937621	1.195704157	1
cfa-novel-77-mature	ENSCAFT00000028866	3.146937621	1.184718669	1
cfa-novel-77-mature	ENSCAFT00000049497	3.146937621	1.857628129	1
cfa-novel-77-mature	ENSCAFT00000015531	3.146937621	2.025465747	1
cfa-novel-77-mature	ENSCAFT00000032078	3.146937621	1.402059645	1
cfa-novel-77-mature	ENSCAFT00000031496	3.146937621	1.953205789	1
cfa-novel-77-mature	ENSCAFT00000012064	3.146937621	2.715118892	1
cfa-novel-77-mature	ENSCAFT00000027977	3.146937621	1.203872333	1
cfa-novel-77-mature	ENSCAFT00000045201	3.146937621	-1.952610535	0
cfa-novel-77-mature	ENSCAFT00000043750	3.146937621	1.377729887	1
cfa-novel-77-mature	ENSCAFT00000046575	3.146937621	1.353089026	1
cfa-novel-77-mature	ENSCAFT00000010986	3.146937621	1.054698035	1
cfa-novel-77-mature	ENSCAFT00000004392	3.146937621	-1.272556364	0
cfa-novel-77-mature	ENSCAFT00000008668	3.146937621	1.343787529	1
cfa-novel-77-mature	ENSCAFT00000029577	3.146937621	1.453172628	1
cfa-novel-77-mature	ENSCAFT00000020582	3.146937621	2.267748507	1
cfa-novel-77-mature	ENSCAFT00000023912	3.146937621	1.257797757	1
cfa-novel-77-mature	ENSCAFT00000005432	3.146937621	1.237173295	1
cfa-novel-77-mature	ENSCAFT00000031641	3.146937621	1.194040199	1
cfa-novel-77-mature	ENSCAFT00000046938	3.146937621	1.992732	1
cfa-novel-77-mature	ENSCAFT00000018289	3.146937621	1.722037353	1
cfa-novel-77-mature	ENSCAFT00000018285	3.146937621	1.161102252	1
cfa-novel-77-mature	ENSCAFT00000046339	3.146937621	1.566834982	1
cfa-novel-77-mature	ENSCAFT00000013701	3.146937621	1.271716649	1
cfa-novel-77-mature	ENSCAFT00000014870	3.146937621	-1.441622561	0
cfa-novel-77-mature	ENSCAFT00000022086	3.146937621	1.310258615	1
cfa-novel-77-mature	ENSCAFT00000022083	3.146937621	1.465965655	1
cfa-novel-77-mature	ENSCAFT00000026728	3.146937621	1.956857677	1
cfa-novel-77-mature	ENSCAFT00000030781	3.146937621	-2.164256251	0
cfa-novel-77-mature	ENSCAFT00000045837	3.146937621	-2.15324626	0
cfa-novel-77-mature	ENSCAFT00000045541	3.146937621	1.145478003	1
cfa-novel-77-mature	ENSCAFT00000016737	3.146937621	1.157100961	1
cfa-novel-77-mature	ENSCAFT00000007721	3.146937621	1.231243339	1
cfa-novel-77-mature	ENSCAFT00000023450	3.146937621	-2.187764047	0
cfa-novel-77-mature	ENSCAFT00000049292	3.146937621	1.003335713	1
cfa-novel-77-mature	ENSCAFT00000044943	3.146937621	1.245756414	1
cfa-novel-77-mature	ENSCAFT00000003063	3.146937621	3.046276656	1
cfa-novel-77-mature	ENSCAFT00000003646	3.146937621	1.397948429	1
cfa-novel-77-mature	ENSCAFT00000024497	3.146937621	-3.175171171	0
cfa-novel-77-mature	ENSCAFT00000002285	3.146937621	1.595562806	1
cfa-novel-77-mature	ENSCAFT00000005428	3.146937621	1.449787313	1
cfa-novel-77-mature	ENSCAFT00000038804	3.146937621	4.447812535	1
cfa-novel-77-mature	ENSCAFT00000023571	3.146937621	1.545390765	1
cfa-novel-77-mature	ENSCAFT00000003481	3.146937621	1.684603979	1
cfa-novel-77-mature	ENSCAFT00000047520	3.146937621	1.376762902	1
cfa-novel-77-mature	ENSCAFT00000047634	3.146937621	1.300757395	1
cfa-novel-77-mature	ENSCAFT00000036376	3.146937621	1.013849979	1
cfa-novel-77-mature	ENSCAFT00000023871	3.146937621	1.465253727	1
cfa-novel-44-mature	ENSCAFT00000012236	-3.190693588	2.143252847	0
cfa-novel-44-mature	ENSCAFT00000029276	-3.190693588	1.105946212	0
cfa-novel-44-mature	ENSCAFT00000043374	-3.190693588	1.242446559	0
cfa-novel-44-mature	ENSCAFT00000044013	-3.190693588	-1.032666189	-1
cfa-novel-44-mature	ENSCAFT00000031900	-3.190693588	-1.190896568	-1
cfa-novel-44-mature	ENSCAFT00000003707	-3.190693588	2.452363035	0
cfa-novel-44-mature	ENSCAFT00000043059	-3.190693588	1.134756807	0
cfa-novel-44-mature	ENSCAFT00000029736	-3.190693588	1.431339312	0
cfa-novel-44-mature	ENSCAFT00000026226	-3.190693588	1.233924817	0
cfa-novel-7-mature	ENSCAFT00000028564	1.529377946	1.356565097	1
cfa-novel-7-mature	ENSCAFT00000005376	1.529377946	1.233463034	1
cfa-novel-7-mature	ENSCAFT00000047351	1.529377946	1.328407968	1
cfa-novel-7-mature	ENSCAFT00000008834	1.529377946	2.458132478	1
cfa-novel-7-mature	ENSCAFT00000021205	1.529377946	1.030562907	1
cfa-novel-7-mature	ENSCAFT00000020687	1.529377946	1.647346545	1
cfa-novel-7-mature	ENSCAFT00000018234	1.529377946	1.690503055	1
cfa-novel-7-mature	ENSCAFT00000046072	1.529377946	1.178238461	1
cfa-novel-7-mature	ENSCAFT00000031632	1.529377946	-1.122942335	0
cfa-novel-7-mature	ENSCAFT00000046794	1.529377946	1.431108192	1
cfa-novel-7-mature	ENSCAFT00000015517	1.529377946	1.341856088	1
cfa-novel-7-mature	ENSCAFT00000019299	1.529377946	1.143426507	1
cfa-novel-7-mature	ENSCAFT00000017975	1.529377946	1.71607037	1
cfa-novel-7-mature	ENSCAFT00000010295	1.529377946	1.429585808	1
cfa-novel-7-mature	ENSCAFT00000043220	1.529377946	1.193760899	1
cfa-novel-7-mature	ENSCAFT00000005029	1.529377946	1.910646917	1
cfa-novel-7-mature	ENSCAFT00000005028	1.529377946	-1.186413124	0
cfa-novel-7-mature	ENSCAFT00000045355	1.529377946	1.014409398	1
cfa-novel-7-mature	ENSCAFT00000045219	1.529377946	1.110053545	1
cfa-novel-7-mature	ENSCAFT00000016859	1.529377946	1.699704587	1
cfa-novel-7-mature	ENSCAFT00000029184	1.529377946	1.547732123	1
cfa-novel-7-mature	ENSCAFT00000029185	1.529377946	1.265189291	1
cfa-novel-7-mature	ENSCAFT00000002463	1.529377946	-2.06608919	0
cfa-novel-7-mature	ENSCAFT00000031925	1.529377946	-1.201633861	0
cfa-novel-7-mature	ENSCAFT00000046504	1.529377946	1.712066955	1
cfa-novel-7-mature	ENSCAFT00000000927	1.529377946	1.231023388	1
cfa-novel-7-mature	ENSCAFT00000045131	1.529377946	2.061974021	1
cfa-novel-7-mature	ENSCAFT00000044998	1.529377946	1.283399866	1
cfa-novel-7-mature	ENSCAFT00000027131	1.529377946	1.135159583	1
cfa-novel-7-mature	ENSCAFT00000028644	1.529377946	1.367824387	1
cfa-novel-7-mature	ENSCAFT00000020187	1.529377946	1.325184744	1
cfa-novel-7-mature	ENSCAFT00000031635	1.529377946	1.895702039	1
cfa-novel-7-mature	ENSCAFT00000030333	1.529377946	1.621862084	1
cfa-novel-7-mature	ENSCAFT00000029708	1.529377946	1.07213303	1
cfa-novel-7-mature	ENSCAFT00000015931	1.529377946	1.030543875	1
cfa-novel-7-mature	ENSCAFT00000017140	1.529377946	2.296132094	1
cfa-novel-7-mature	ENSCAFT00000005784	1.529377946	2.113489056	1
cfa-novel-7-mature	ENSCAFT00000020626	1.529377946	-2.099175755	0
cfa-novel-7-mature	ENSCAFT00000015347	1.529377946	-1.069872696	0
cfa-novel-7-mature	ENSCAFT00000020625	1.529377946	1.018124841	1
cfa-novel-7-mature	ENSCAFT00000021130	1.529377946	1.675980393	1
cfa-novel-7-mature	ENSCAFT00000048460	1.529377946	1.945552216	1
cfa-novel-7-mature	ENSCAFT00000043073	1.529377946	1.323050378	1
cfa-novel-7-mature	ENSCAFT00000023795	1.529377946	-1.587964989	0
cfa-novel-7-mature	ENSCAFT00000007980	1.529377946	1.494868184	1
cfa-novel-7-mature	ENSCAFT00000012909	1.529377946	1.168370778	1
cfa-novel-7-mature	ENSCAFT00000049541	1.529377946	2.094483269	1
cfa-novel-7-mature	ENSCAFT00000049227	1.529377946	1.132034402	1
cfa-novel-7-mature	ENSCAFT00000017822	1.529377946	1.027241239	1
cfa-novel-7-mature	ENSCAFT00000029839	1.529377946	1.029146346	1
cfa-novel-7-mature	ENSCAFT00000001774	1.529377946	2.071429858	1
cfa-novel-7-mature	ENSCAFT00000010348	1.529377946	2.34013269	1
cfa-novel-7-mature	ENSCAFT00000037918	1.529377946	1.198285805	1
cfa-novel-7-mature	ENSCAFT00000011198	1.529377946	1.279336218	1
cfa-novel-7-mature	ENSCAFT00000048064	1.529377946	1.012512611	1
cfa-novel-7-mature	ENSCAFT00000013599	1.529377946	1.907935648	1
cfa-novel-7-mature	ENSCAFT00000000125	1.529377946	1.004325925	1
cfa-novel-7-mature	ENSCAFT00000044350	1.529377946	1.467951861	1
cfa-novel-7-mature	ENSCAFT00000030300	1.529377946	1.26004064	1
cfa-novel-7-mature	ENSCAFT00000018328	1.529377946	-2.030879313	0
cfa-novel-7-mature	ENSCAFT00000020001	1.529377946	1.497539077	1
cfa-novel-7-mature	ENSCAFT00000013733	1.529377946	1.120446489	1
cfa-novel-7-mature	ENSCAFT00000010819	1.529377946	1.754332726	1
cfa-novel-7-mature	ENSCAFT00000043750	1.529377946	1.377729887	1
cfa-novel-7-mature	ENSCAFT00000010788	1.529377946	2.264827688	1
cfa-novel-7-mature	ENSCAFT00000023571	1.529377946	1.545390765	1
cfa-novel-7-mature	ENSCAFT00000003481	1.529377946	1.684603979	1
cfa-novel-7-mature	ENSCAFT00000000344	1.529377946	1.712443275	1
cfa-novel-7-mature	ENSCAFT00000004922	1.529377946	1.679306561	1
cfa-novel-7-mature	ENSCAFT00000048850	1.529377946	-1.106143668	0
cfa-novel-7-mature	ENSCAFT00000028083	1.529377946	1.738690275	1
cfa-novel-52-mature	ENSCAFT00000027755	-3.62139223	1.108158814	0
cfa-novel-52-mature	ENSCAFT00000026081	-3.62139223	1.062838609	0
cfa-novel-52-mature	ENSCAFT00000030537	-3.62139223	-1.11311408	-1
cfa-novel-52-mature	ENSCAFT00000023748	-3.62139223	1.146331752	0
cfa-novel-52-mature	ENSCAFT00000039159	-3.62139223	1.251918374	0
cfa-novel-52-mature	ENSCAFT00000027248	-3.62139223	1.461357719	0
cfa-novel-52-mature	ENSCAFT00000026443	-3.62139223	1.247927513	0
cfa-novel-52-mature	ENSCAFT00000045351	-3.62139223	2.066792704	0
cfa-novel-52-mature	ENSCAFT00000007118	-3.62139223	1.222880726	0
cfa-novel-52-mature	ENSCAFT00000020204	-3.62139223	2.03769229	0
cfa-novel-52-mature	ENSCAFT00000026627	-3.62139223	2.20554152	0
cfa-novel-52-mature	ENSCAFT00000036945	-3.62139223	-1.495602981	-1
cfa-novel-52-mature	ENSCAFT00000008895	-3.62139223	1.025917374	0
cfa-novel-52-mature	ENSCAFT00000023019	-3.62139223	1.459431619	0
cfa-novel-52-mature	ENSCAFT00000007708	-3.62139223	1.627081701	0
cfa-novel-52-mature	ENSCAFT00000020187	-3.62139223	1.325184744	0
cfa-novel-52-mature	ENSCAFT00000012140	-3.62139223	2.189884995	0
cfa-novel-52-mature	ENSCAFT00000026622	-3.62139223	1.343223679	0
cfa-novel-52-mature	ENSCAFT00000049342	-3.62139223	1.425763906	0
cfa-novel-52-mature	ENSCAFT00000043088	-3.62139223	1.111169376	0
cfa-novel-52-mature	ENSCAFT00000050029	-3.62139223	-3.967912701	-1
cfa-novel-52-mature	ENSCAFT00000001615	-3.62139223	1.573312141	0
cfa-novel-52-mature	ENSCAFT00000046762	-3.62139223	1.51565263	0
cfa-novel-52-mature	ENSCAFT00000035800	-3.62139223	1.531109643	0
cfa-novel-52-mature	ENSCAFT00000008978	-3.62139223	2.131170212	0
cfa-novel-52-mature	ENSCAFT00000011491	-3.62139223	1.372017861	0
cfa-novel-52-mature	ENSCAFT00000018918	-3.62139223	3.220781371	0
cfa-novel-52-mature	ENSCAFT00000012064	-3.62139223	2.715118892	0
cfa-novel-52-mature	ENSCAFT00000031175	-3.62139223	-2.018736563	-1
cfa-novel-52-mature	ENSCAFT00000049824	-3.62139223	1.830971918	0
cfa-novel-52-mature	ENSCAFT00000021133	-3.62139223	1.274331997	0
cfa-novel-52-mature	ENSCAFT00000031676	-3.62139223	1.435098318	0
cfa-novel-52-mature	ENSCAFT00000017213	-3.62139223	3.590105804	0
cfa-novel-52-mature	ENSCAFT00000021222	-3.62139223	1.213209099	0
cfa-novel-52-mature	ENSCAFT00000047612	-3.62139223	1.155105361	0
cfa-novel-52-mature	ENSCAFT00000022635	-3.62139223	1.16250753	0
cfa-novel-52-mature	ENSCAFT00000025640	-3.62139223	1.037247043	0
cfa-novel-52-mature	ENSCAFT00000008537	-3.62139223	-2.824475089	-1
cfa-novel-52-mature	ENSCAFT00000000173	-3.62139223	1.074577125	0
cfa-novel-52-mature	ENSCAFT00000016530	-3.62139223	-1.065489082	-1
cfa-novel-52-mature	ENSCAFT00000031523	-3.62139223	1.292219039	0
cfa-novel-52-mature	ENSCAFT00000008404	-3.62139223	1.728697978	0
cfa-novel-52-mature	ENSCAFT00000046152	-3.62139223	1.287250643	0
cfa-novel-52-mature	ENSCAFT00000024641	-3.62139223	1.02257999	0
cfa-novel-52-mature	ENSCAFT00000035245	-3.62139223	1.098339963	0
cfa-novel-52-mature	ENSCAFT00000046938	-3.62139223	1.992732	0
cfa-novel-52-mature	ENSCAFT00000012942	-3.62139223	1.341853828	0
cfa-novel-52-mature	ENSCAFT00000009448	-3.62139223	1.819115148	0
cfa-novel-52-mature	ENSCAFT00000039763	-3.62139223	2.239291796	0
cfa-novel-52-mature	ENSCAFT00000049817	-3.62139223	2.312147074	0
cfa-novel-52-mature	ENSCAFT00000019072	-3.62139223	1.599842277	0
cfa-novel-52-mature	ENSCAFT00000026237	-3.62139223	6.278177892	0
cfa-novel-52-mature	ENSCAFT00000017126	-3.62139223	1.857796046	0
cfa-novel-52-mature	ENSCAFT00000045397	-3.62139223	1.291812252	0
cfa-novel-52-mature	ENSCAFT00000001110	-3.62139223	1.023699835	0
cfa-novel-52-mature	ENSCAFT00000016737	-3.62139223	1.157100961	0
cfa-novel-52-mature	ENSCAFT00000044061	-3.62139223	1.116946357	0
cfa-novel-52-mature	ENSCAFT00000005328	-3.62139223	1.942597689	0
cfa-novel-52-mature	ENSCAFT00000023450	-3.62139223	-2.187764047	-1
cfa-novel-52-mature	ENSCAFT00000027173	-3.62139223	1.704562053	0
cfa-novel-52-mature	ENSCAFT00000026473	-3.62139223	-1.022955853	-1
cfa-novel-52-mature	ENSCAFT00000045261	-3.62139223	1.362570079	0
cfa-novel-52-mature	ENSCAFT00000017768	-3.62139223	1.176685822	0
cfa-novel-52-mature	ENSCAFT00000031572	-3.62139223	1.374857246	0
cfa-novel-52-mature	ENSCAFT00000023338	-3.62139223	2.288986071	0
cfa-novel-52-mature	ENSCAFT00000019905	-3.62139223	1.804043559	0
