# Supplementary material for: Comparative Analysis of Whole-Transcriptome RNA Expression in MDCK Cells Infected With the H3N2 and H5N1 Canine Influenza Viruses
Source: Front Cell Infect Microbiol. 2019 Mar 26;9:76. doi: 10.3389/fcimb.2019.00076 (PMC6443845; doi:10.3389/fcimb.2019.00076)
Supplement: Supplementary Data Sheet 1 — The original data. [file Data_Sheet_1.ZIP › research data/H5N1_vs_Control.circRNA_mRNA.xls]

ncRNA	mRNA	nFC	mFC	Flag
circRNA04440	ENSCAFT00000038843	2.570671072	-1.856409146	0
circRNA02867	ENSCAFT00000009058	1.155633573	1.743135361	1
circRNA07645	ENSCAFT00000020626	-22.83768998	-2.004018522	-1
circRNA03388	ENSCAFT00000013044	21.34392918	1.061054035	1
circRNA07970	ENSCAFT00000047802	-21.29916305	-1.041237033	-1
circRNA08098	ENSCAFT00000026362	-18.55771007	1.217737985	0
