# Supplementary material for: Comparative Analysis of Whole-Transcriptome RNA Expression in MDCK Cells Infected With the H3N2 and H5N1 Canine Influenza Viruses
Source: Front Cell Infect Microbiol. 2019 Mar 26;9:76. doi: 10.3389/fcimb.2019.00076 (PMC6443845; doi:10.3389/fcimb.2019.00076)
Supplement: Supplementary Data Sheet 1 — The original data. [file Data_Sheet_1.ZIP › research data/H5N1_vs_Control.lncRNA_miRNA-mRNA.xls]

ncRNA	miRNA	nFC	mFC		ncRNA	mRNA	nFC	mFC	Flag
MSTRG.19452.9	cfa-miR-1838	1.012388141	-2.81711255		cfa-miR-8865	ENSCAFT00000044960	3.632946593	-1.642715268	0
MSTRG.19353.2	cfa-novel-19-mature	-24.28712758	3.783517402		cfa-miR-8865	ENSCAFT00000047634	3.632946593	-1.712855415	0
MSTRG.19353.2	cfa-novel-56-mature	-24.28712758	6.648377627		cfa-miR-1838	ENSCAFT00000010510	-2.81711255	1.514001318	0
MSTRG.300.2	cfa-miR-1838	2.066769012	-2.81711255		cfa-miR-1838	ENSCAFT00000049414	-2.81711255	7.618844302	0
MSTRG.17313.9	cfa-miR-8865	-7.770615787	3.632946593		cfa-miR-1838	ENSCAFT00000043188	-2.81711255	11.68737568	0
MSTRG.17313.1	cfa-miR-8865	-1.302187461	3.632946593		cfa-miR-1838	ENSCAFT00000045352	-2.81711255	2.559995585	0
MSTRG.17313.6	cfa-miR-8865	-6.315904307	3.632946593		cfa-miR-1838	ENSCAFT00000023718	-2.81711255	1.155089073	0
					cfa-miR-1838	ENSCAFT00000012703	-2.81711255	1.060776098	0
					cfa-miR-1838	ENSCAFT00000018501	-2.81711255	1.105849447	0
					cfa-miR-1838	ENSCAFT00000043101	-2.81711255	1.126610472	0
					cfa-miR-1838	ENSCAFT00000009623	-2.81711255	15.86785786	0
					cfa-miR-1838	ENSCAFT00000017211	-2.81711255	1.068171503	0
					cfa-miR-1838	ENSCAFT00000004367	-2.81711255	1.039587196	0
					cfa-miR-1838	ENSCAFT00000044064	-2.81711255	6.117997209	0
					cfa-miR-1838	ENSCAFT00000009970	-2.81711255	1.248763352	0
					cfa-miR-1838	ENSCAFT00000018291	-2.81711255	1.649290076	0
					cfa-novel-56-mature	ENSCAFT00000049625	6.648377627	-1.075884405	0
					cfa-novel-19-mature	ENSCAFT00000045026	3.783517402	-1.662157007	0
