# Supplementary material for: Comparative Analysis of Whole-Transcriptome RNA Expression in MDCK Cells Infected With the H3N2 and H5N1 Canine Influenza Viruses
Source: Front Cell Infect Microbiol. 2019 Mar 26;9:76. doi: 10.3389/fcimb.2019.00076 (PMC6443845; doi:10.3389/fcimb.2019.00076)
Supplement: Supplementary Data Sheet 1 — The original data. [file Data_Sheet_1.ZIP › research data/H5N1_vs_Control.lncRNA_miRNA.xls]

ncRNA	miRNA	nFC	mFC
MSTRG.19452.9	cfa-miR-1838	1.012388141	-2.8171125495
MSTRG.19452.9	cfa-novel-19-mature	1.012388141	3.78351740239
MSTRG.19452.9	cfa-novel-56-mature	1.012388141	6.64837762682
MSTRG.19353.2	cfa-novel-19-mature	-24.2871275751	3.78351740239
MSTRG.19353.2	cfa-novel-56-mature	-24.2871275751	6.64837762682
MSTRG.9394.3	cfa-novel-19-mature	1.23466125867	3.78351740239
MSTRG.300.5	cfa-miR-1838	-17.0500611952	-2.8171125495
MSTRG.300.2	cfa-miR-1838	2.06676901221	-2.8171125495
MSTRG.17313.9	cfa-miR-8865	-7.77061578651	3.63294659293
MSTRG.17313.8	cfa-miR-8865	16.5995060973	3.63294659293
MSTRG.301.1	cfa-novel-19-mature	1.12056609409	3.78351740239
MSTRG.17313.1	cfa-miR-8865	-1.30218746087	3.63294659293
MSTRG.17313.6	cfa-miR-8865	-6.31590430726	3.63294659293
