# Supplementary material for: Comparative Analysis of Whole-Transcriptome RNA Expression in MDCK Cells Infected With the H3N2 and H5N1 Canine Influenza Viruses
Source: Front Cell Infect Microbiol. 2019 Mar 26;9:76. doi: 10.3389/fcimb.2019.00076 (PMC6443845; doi:10.3389/fcimb.2019.00076)
Supplement: Supplementary Data Sheet 1 — The original data. [file Data_Sheet_1.ZIP › research data/H5N1_vs_Control.lncRNA_mRNA.xls]

ncRNA	mRNA	nFC	mFC	Flag
MSTRG.6294.5	ENSCAFT00000006799	1.220729372	3.843880798	1
MSTRG.11942.3	ENSCAFT00000044431	-2.426008617	2.65456196	0
MSTRG.4139.2	ENSCAFT00000015651	-15.73131903	1.52865506	0
MSTRG.19534.2	ENSCAFT00000034837	17.88762522	1.391806007	1
MSTRG.19534.2	ENSCAFT00000034836	17.88762522	2.061087902	1
MSTRG.19534.2	ENSCAFT00000034842	17.88762522	1.381467687	1
MSTRG.19534.2	ENSCAFT00000034835	17.88762522	1.906185933	1
MSTRG.19534.2	ENSCAFT00000034846	17.88762522	1.192004711	1
MSTRG.19534.2	ENSCAFT00000034839	17.88762522	1.415895582	1
MSTRG.19534.2	ENSCAFT00000034833	17.88762522	1.635447927	1
MSTRG.19188.2	ENSCAFT00000043657	1.532013621	1.130178469	1
MSTRG.19188.2	ENSCAFT00000031902	1.532013621	1.357857952	1
MSTRG.6995.1	ENSCAFT00000045470	1.335765138	1.171517556	1
