# Supplementary material for: Comparative Analysis of Whole-Transcriptome RNA Expression in MDCK Cells Infected With the H3N2 and H5N1 Canine Influenza Viruses
Source: Front Cell Infect Microbiol. 2019 Mar 26;9:76. doi: 10.3389/fcimb.2019.00076 (PMC6443845; doi:10.3389/fcimb.2019.00076)
Supplement: Supplementary Data Sheet 1 — The original data. [file Data_Sheet_1.ZIP › research data/H5N1_vs_Control.miRNA_mRNA.xls]

ncRNA	mRNA	nFC	mFC	Flag
cfa-miR-133a	ENSCAFT00000015311	3.329637979	-4.394033895	0
cfa-miR-133a	ENSCAFT00000047330	3.329637979	-8.658211483	0
cfa-miR-133a	ENSCAFT00000010510	3.329637979	1.514001318	1
cfa-miR-133a	ENSCAFT00000047765	3.329637979	16.68825031	1
cfa-miR-133a	ENSCAFT00000047198	3.329637979	-2.745510703	0
cfa-miR-133a	ENSCAFT00000020710	3.329637979	3.657253785	1
cfa-miR-133a	ENSCAFT00000048460	3.329637979	1.001483491	1
cfa-miR-133c	ENSCAFT00000020710	3.329637979	3.657253785	1
cfa-miR-133c	ENSCAFT00000015311	3.329637979	-4.394033895	0
cfa-miR-133c	ENSCAFT00000047330	3.329637979	-8.658211483	0
cfa-miR-133c	ENSCAFT00000047765	3.329637979	16.68825031	1
cfa-miR-133c	ENSCAFT00000010510	3.329637979	1.514001318	1
cfa-miR-133c	ENSCAFT00000047198	3.329637979	-2.745510703	0
cfa-miR-8865	ENSCAFT00000044960	3.632946593	-1.642715268	0
cfa-miR-8865	ENSCAFT00000047634	3.632946593	-1.712855415	0
cfa-novel-33-mature	ENSCAFT00000049819	3.368565177	1.702456064	1
cfa-novel-36-mature	ENSCAFT00000049819	3.368565177	1.702456064	1
cfa-miR-1838	ENSCAFT00000010510	-2.81711255	1.514001318	0
cfa-miR-1838	ENSCAFT00000049414	-2.81711255	7.618844302	0
cfa-miR-1838	ENSCAFT00000043188	-2.81711255	11.68737568	0
cfa-miR-1838	ENSCAFT00000045352	-2.81711255	2.559995585	0
cfa-miR-1838	ENSCAFT00000023718	-2.81711255	1.155089073	0
cfa-miR-1838	ENSCAFT00000012703	-2.81711255	1.060776098	0
cfa-miR-1838	ENSCAFT00000022494	-2.81711255	-15.90829879	-1
cfa-miR-1838	ENSCAFT00000018501	-2.81711255	1.105849447	0
cfa-miR-1838	ENSCAFT00000043101	-2.81711255	1.126610472	0
cfa-miR-1838	ENSCAFT00000009623	-2.81711255	15.86785786	0
cfa-miR-1838	ENSCAFT00000001442	-2.81711255	-1.352734142	-1
cfa-miR-1838	ENSCAFT00000017211	-2.81711255	1.068171503	0
cfa-miR-1838	ENSCAFT00000005128	-2.81711255	-4.64248154	-1
cfa-miR-1838	ENSCAFT00000001695	-2.81711255	-18.61862926	-1
cfa-miR-1838	ENSCAFT00000004367	-2.81711255	1.039587196	0
cfa-miR-1838	ENSCAFT00000044064	-2.81711255	6.117997209	0
cfa-miR-1838	ENSCAFT00000009970	-2.81711255	1.248763352	0
cfa-miR-1838	ENSCAFT00000018291	-2.81711255	1.649290076	0
cfa-novel-56-mature	ENSCAFT00000049625	6.648377627	-1.075884405	0
cfa-novel-35-mature	ENSCAFT00000049819	3.368565177	1.702456064	1
cfa-novel-19-mature	ENSCAFT00000025109	3.783517402	1.183087737	1
cfa-novel-19-mature	ENSCAFT00000010807	3.783517402	1.271921426	1
cfa-novel-19-mature	ENSCAFT00000023718	3.783517402	1.155089073	1
cfa-novel-19-mature	ENSCAFT00000008654	3.783517402	1.143849574	1
cfa-novel-19-mature	ENSCAFT00000010510	3.783517402	1.514001318	1
cfa-novel-19-mature	ENSCAFT00000019631	3.783517402	2.361129545	1
cfa-novel-19-mature	ENSCAFT00000045026	3.783517402	-1.662157007	0
cfa-novel-19-mature	ENSCAFT00000022143	3.783517402	1.328712699	1
cfa-novel-19-mature	ENSCAFT00000043739	3.783517402	1.259450592	1
cfa-novel-19-mature	ENSCAFT00000011067	3.783517402	1.028100536	1
cfa-novel-19-mature	ENSCAFT00000036908	3.783517402	5.967404916	1
cfa-novel-19-mature	ENSCAFT00000016737	3.783517402	1.675676064	1
cfa-novel-19-mature	ENSCAFT00000019194	3.783517402	5.525651305	1
