# Supplementary material for: Comparative Analysis of Whole-Transcriptome RNA Expression in MDCK Cells Infected With the H3N2 and H5N1 Canine Influenza Viruses
Source: Front Cell Infect Microbiol. 2019 Mar 26;9:76. doi: 10.3389/fcimb.2019.00076 (PMC6443845; doi:10.3389/fcimb.2019.00076)
Supplement: Supplementary Data Sheet 1 — The original data. [file Data_Sheet_1.ZIP › research data/log2 FC greater than 10.xlsx]

## Sheet: Sheet1
H3N vs control
mRNA id	MeanTPM	MeanTPM (duizhao)	log2FoldChange	pValue	qValue	result	GeneID	GeneName	GeneDescription	GO	KEGG	KOG
ENSCAFT00000001695	0.0001	40.25	-18.6186	1.22909e-290	1.08653e-288	down	ENSCAFG00000001104	RANGAP1	Ran GTPase activating protein 1 [Source:VGNC Symbol;Acc:VGNC:45340]	GO:0007165;GO:0005096;GO:0003723;GO:0008536;GO:0045296;GO:0046826;GO:0090630;GO:0000776;GO:0005635;GO:0005737;GO:0005829;GO:0016235;GO:0031965;GO:0043231;GO:0048471;GO:0043547	K14319-ko03013 RNA transport	KOG1909-Ran GTPase-activating protein[AYT]
ENSCAFT00000043188	32.98	0.01	11.6874	4.31699e-299	3.98218e-297	up	ENSCAFG00000001104	RANGAP1	Ran GTPase activating protein 1 [Source:VGNC Symbol;Acc:VGNC:45340]	GO:0007165;GO:0005096;GO:0003723;GO:0008536;GO:0045296;GO:0046826;GO:0090630;GO:0000776;GO:0005635;GO:0005737;GO:0005829;GO:0016235;GO:0031965;GO:0043231;GO:0048471;GO:0043547	K14319-ko03013 RNA transport	KOG1909-Ran GTPase-activating protein[AYT]
ENSCAFT00000009623	5.98	0.0001	15.8679	3.07269e-55	6.3601e-54	up	ENSCAFG00000005949	HACL1	2-hydroxyacyl-CoA lyase 1 [Source:HGNC Symbol;Acc:HGNC:17856]	GO:0000287;GO:0003824;GO:0030976;GO:0005102;GO:0016830;GO:0042802;GO:0048037;GO:0001561;GO:0051259;GO:0005777;GO:0016020;GO:0016021	-	KOG1185-Thiamine pyrophosphate-requiring enzyme[EH]
ENSCAFT00000022550	0.0001	7.89	-16.2677	7.7458e-74	2.15171e-72	down	ENSCAFG00000014201	DNAAF2	dynein axonemal assembly factor 2 [Source:HGNC Symbol;Acc:HGNC:20188]	GO:0005737;GO:0060285;GO:0070286;GO:0005829;GO:0016740;GO:0005634;GO:0003677;GO:0016779;GO:0003887;GO:0006260;GO:0071897;GO:0006261;GO:0008622	-	KOG4356-Uncharacterized conserved protein[S]
ENSCAFT00000047942	0.0001	5.97	-15.8654	1.37433e-44	2.34673e-43	down	ENSCAFG00000012023	PPP1R8	protein phosphatase 1 regulatory subunit 8 [Source:HGNC Symbol;Acc:HGNC:9296]	GO:0043666;GO:0016607;GO:0003729;GO:0004865;GO:0032515;GO:0019888;GO:0008283;GO:0035308;GO:0005654;GO:0016020;GO:0016021;GO:0005622;GO:0006886;GO:0016192;GO:0005484;GO:0061025	-	KOG1880-Nuclear inhibitor of phosphatase-1[R]
ENSCAFT00000025663	10.24	0.0001	16.6439	4.1798e-183	2.48055e-181	up	ENSCAFG00000016133	KDM5C	lysine demethylase 5C [Source:VGNC Symbol;Acc:VGNC:49652]	GO:0046872;GO:0005634;GO:0003677;GO:0008270;GO:0032453;GO:0034720;GO:0045892;GO:0005654;GO:0005829	-	KOG1246-DNA-binding protein jumonji/RBP2/SMCY, contains JmjC domain[R]
ENSCAFT00000018025	0.0001	18.99	-17.5349	1.07987e-93	3.66572e-92	down	ENSCAFG00000011342	-	-	GO:0005622;GO:0003779;GO:0015629;GO:0030042	-	KOG1735-Actin depolymerizing factor[Z]
ENSCAFT00000049293	0.0001	10.94	-16.7393	1.09042e-165	5.91302e-164	down	ENSCAFG00000020329	SLC12A4	solute carrier family 12 member 4 [Source:VGNC Symbol;Acc:VGNC:46221]	GO:0055085;GO:0016020;GO:0016021;GO:0005215;GO:0006811;GO:0071805;GO:1902476;GO:0007268;GO:0015379;GO:0015377;GO:0019901	-	KOG2082-K+/Cl- cotransporter KCC1 and related transporters[P]
ENSCAFT00000014238	0.0001	5.21	-15.669	1.01688e-90	3.38422e-89	down	ENSCAFG00000008962	CDCA2	cell division cycle associated 2 [Source:VGNC Symbol;Acc:VGNC:39012]	GO:0035307;GO:0051301;GO:0005654;GO:0005694;GO:0005829	-	-
ENSCAFT00000047765	10.56	0.0001	16.6883	1.62965e-154	8.35652e-153	up	ENSCAFG00000009632	TYRO3	TYRO3 protein tyrosine kinase [Source:VGNC Symbol;Acc:VGNC:48027]	GO:0016020;GO:0016021;GO:0000166;GO:0005524;GO:0004672;GO:0004713;GO:0016301;GO:0016740;GO:0006468;GO:0016310;GO:0018108;GO:0005634;GO:0030168;GO:0043524;GO:0005789;GO:0007283;GO:0046777;GO:0050728;GO:0043548;GO:0046982;GO:0001779;GO:0007218;GO:0021885;GO:0032940;GO:0034122;GO:0034446;GO:0042698;GO:0043277;GO:0043491;GO:0045824;GO:0051250;GO:0060068;GO:0070050;GO:0070527;GO:0005635	-	-
ENSCAFT00000021413	6.6	0.0001	16.0102	1.89841e-101	2.40623e-100	up	ENSCAFG00000013475	HERC4	HECT and RLD domain containing E3 ubiquitin protein ligase 4 [Source:HGNC Symbol;Acc:HGNC:24521]	GO:0016740;GO:0016567;GO:0004842;GO:0005737;GO:0061630;GO:0007283;GO:0001650;GO:0005829	-	KOG0941-E3 ubiquitin protein ligase[O]
ENSCAFT00000044884	0.0001	6.09	-15.8942	3.73682e-76	3.7158e-75	down	ENSCAFG00000007560	SREK1	splicing regulatory glutamic acid and lysine rich protein 1 [Source:VGNC Symbol;Acc:VGNC:46797]	GO:0003676;GO:0003723;GO:0000381;GO:0005654;GO:0016607	-	KOG4676-Splicing factor, arginine/serine-rich[A]
ENSCAFT00000037084	0.0001	8.77	-16.4203	4.43761e-74	4.29314e-73	down	ENSCAFG00000013102	GLUL	Glutamine synthetase [Source:UniProtKB/Swiss-Prot;Acc:Q8HZM5]	GO:0000166;GO:0005524;GO:0016874;GO:0005739;GO:0003824;GO:0005737;GO:0004356;GO:0006542;GO:0006807;GO:0016829;GO:0004351	K01915-ko01230 Biosynthesis of amino acids;ko00630 Glyoxylate and dicarboxylate metabolism;ko00910 Nitrogen metabolism;ko00250 Alanine, aspartate and glutamate metabolism;ko00220 Arginine biosynthesis;ko02020 Two-component system;ko04724 Glutamatergic synapse;ko04727 GABAergic synapse	KOG0683-Glutamine synthetase[E]
ENSCAFT00000048388	8.74	0.0001	16.4153	5.56828e-180	1.21421e-178	up	ENSCAFG00000000333	MON2	MON2 homolog, regulator of endosome-to-Golgi trafficking [Source:VGNC Symbol;Acc:VGNC:43315]	GO:0015031	-	KOG0929-Guanine nucleotide exchange factor[U]
ENSCAFT00000049340	5.04	0.0001	15.6211	4.34713e-41	2.61928e-40	up	ENSCAFG00000007560	SREK1	splicing regulatory glutamic acid and lysine rich protein 1 [Source:VGNC Symbol;Acc:VGNC:46797]	GO:0003676;GO:0003723;GO:0000381;GO:0005654;GO:0016607	-	KOG4676-Splicing factor, arginine/serine-rich[A]
ENSCAFT00000020628	5.74	0.0001	15.8088	4.04392e-100	5.06632e-99	up	ENSCAFG00000012991	ARID5B	AT-rich interaction domain 5B [Source:VGNC Symbol;Acc:VGNC:38101]	GO:0005634;GO:0003677;GO:0006355;GO:0000977;GO:0001227;GO:0003713;GO:0044212;GO:0000122;GO:0001822;GO:0006807;GO:0008584;GO:0008585;GO:0009791;GO:0010761;GO:0030325;GO:0035264;GO:0045444;GO:0048008;GO:0048468;GO:0048644;GO:0048705;GO:0051091;GO:0060021;GO:0060325;GO:0060612;GO:0060613;GO:1990830	-	KOG2744-DNA-binding proteins Bright/BRCAA1/RBP1 and related proteins containing BRIGHT domain[K]
ENSCAFT00000014975	0.0001	5.04	-15.6211	3.10125e-49	2.12611e-48	down	ENSCAFG00000009409	ECI2	enoyl-CoA delta isomerase 2 [Source:VGNC Symbol;Acc:VGNC:40186]	GO:0003824;GO:0008152;GO:0000062;GO:0005102;GO:0005654;GO:0005739;GO:0005777;GO:0043231	K13239-ko00071 Fatty acid degradation;ko04146 Peroxisome	KOG0016-Enoyl-CoA hydratase/isomerase[I]
ENSCAFT00000047042	0.0001	7.24	-16.1437	8.67181e-100	1.08376e-98	down	ENSCAFG00000017147	ANGEL1	angel homolog 1 [Source:VGNC Symbol;Acc:VGNC:37852]	GO:0005634;GO:0005829;GO:0008190;GO:0019904;GO:0005783;GO:0005801;GO:0048471	-	KOG2338-Transcriptional effector CCR4-related protein[K]
ENSCAFT00000047447	5.1	0.0001	15.6382	1.77472e-70	1.63882e-69	up	ENSCAFG00000020342	IFI44	interferon induced protein 44 [Source:VGNC Symbol;Acc:VGNC:41873]	-	-	-
ENSCAFT00000021929	16.98	0.0001	17.3735	1.74455e-49	1.19969e-48	up	ENSCAFG00000013817	SRGN	serglycin [Source:VGNC Symbol;Acc:VGNC:46803]	GO:0008626;GO:0016485;GO:0030502;GO:0033364;GO:0033368;GO:0033371;GO:0033373;GO:0033382;GO:0050710;GO:0005615;GO:0005794;GO:0042629	-	-
ENSCAFT00000020184	7.81	0.0001	16.253	7.40854e-88	8.374e-87	up	ENSCAFG00000012672	SCFD1	sec1 family domain containing 1 [Source:VGNC Symbol;Acc:VGNC:45903]	GO:0006904;GO:0016192;GO:0009636;GO:0051223;GO:1901998;GO:1902902;GO:0005801	-	KOG1301-Vesicle trafficking protein Sly1 (Sec1 family)[U]
ENSCAFT00000043404	231.17	0.0001	21.1405	0	0	up	ENSCAFG00000004107	SEC61A1	Sec61 translocon alpha 1 subunit [Source:VGNC Symbol;Acc:VGNC:49614]	GO:0016020;GO:0016021;GO:0015031;GO:0043022;GO:0006613;GO:0006614;GO:0006620;GO:0007029;GO:0039019;GO:0005789	-	KOG1373-Transport protein Sec61, alpha subunit[UO]
ENSCAFT00000018719	8.36	0.0001	16.3512	3.5668e-114	5.00782e-113	up	ENSCAFG00000011784	ERN1	endoplasmic reticulum to nucleus signaling 1 [Source:VGNC Symbol;Acc:VGNC:40464]	GO:0004672;GO:0005524;GO:0006468;GO:0004540;GO:0006397;GO:0090501;GO:0090502;GO:0000287;GO:0004519;GO:0004521;GO:0004674;GO:0005161;GO:0019899;GO:0030544;GO:0042802;GO:0042803;GO:0043531;GO:0051879;GO:0001935;GO:0006987;GO:0007050;GO:0007257;GO:0030968;GO:0030969;GO:0033120;GO:0034976;GO:0035924;GO:0036289;GO:0036498;GO:0046777;GO:0070054;GO:0070055;GO:0070059;GO:0071333;GO:0098787;GO:1900103;GO:…	K08852-ko04141 Protein processing in endoplasmic reticulum;ko04210 Apoptosis;ko05010 Alzheimer's disease;ko04932 Non-alcoholic fatty liver disease (NAFLD)	KOG1027-Serine/threonine protein kinase and endoribonuclease ERN1/IRE1, sensor of the unfolded protein response pathway[T]
ENSCAFT00000012918	7.34	0.0001	16.1635	1.50089e-68	1.34492e-67	up	ENSCAFG00000008077	STAU2	staufen double-stranded RNA binding protein 2 [Source:VGNC Symbol;Acc:VGNC:46894]	GO:0003723	-	KOG3732-Staufen and related double-stranded-RNA-binding proteins[UK]
ENSCAFT00000037042	0.0001	7.79	-16.2493	2.64099e-69	2.39055e-68	down	ENSCAFG00000020352	ACD	ACD, shelterin complex subunit and telomerase recruitment factor [Source:VGNC Symbol;Acc:VGNC:37502]	GO:0000723;GO:0016233;GO:0000783;GO:0070187;GO:0042162;GO:0044877;GO:0070182;GO:0006886;GO:0032202;GO:0032211;GO:0032212;GO:0051973;GO:0060381;GO:0070198;GO:0070200;GO:0000784;GO:0016604	-	-
ENSCAFT00000000423	5.12	0.0001	15.6439	1.84659e-144	3.19557e-143	up	ENSCAFG00000000272	ARFGEF3	ARFGEF family member 3 [Source:VGNC Symbol;Acc:VGNC:38037]	GO:0005086;GO:0032012;GO:0010923;GO:0065009	-	KOG1846-Uncharacterized conserved protein, contains Sec7 domain[U]
ENSCAFT00000048002	0.0001	31.3	-18.2558	0	0	down	ENSCAFG00000014929	CHD4	chromodomain helicase DNA binding protein 4 [Source:VGNC Symbol;Acc:VGNC:39202]	GO:0005524;GO:0046872;GO:0005634;GO:0008134;GO:0016581;GO:0032993	-	KOG0383-Predicted helicase[R]
H5N1 vs control
ENSCAFT00000001695	0.0001	40.25	-18.6186	1.22909e-290	1.08653e-288	down	ENSCAFG00000001104	RANGAP1	Ran GTPase activating protein 1 [Source:VGNC Symbol;Acc:VGNC:45340]	GO:0007165;GO:0005096;GO:0003723;GO:0008536;GO:0045296;GO:0046826;GO:0090630;GO:0000776;GO:0005635;GO:0005737;GO:0005829;GO:0016235;GO:0031965;GO:0043231;GO:0048471;GO:0043547	K14319-ko03013 RNA transport	KOG1909-Ran GTPase-activating protein[AYT]
ENSCAFT00000043188	32.98	0.01	11.6874	4.31699e-299	3.98218e-297	up	ENSCAFG00000001104	RANGAP1	Ran GTPase activating protein 1 [Source:VGNC Symbol;Acc:VGNC:45340]	GO:0007165;GO:0005096;GO:0003723;GO:0008536;GO:0045296;GO:0046826;GO:0090630;GO:0000776;GO:0005635;GO:0005737;GO:0005829;GO:0016235;GO:0031965;GO:0043231;GO:0048471;GO:0043547	K14319-ko03013 RNA transport	KOG1909-Ran GTPase-activating protein[AYT]
ENSCAFT00000009623	5.98	0.0001	15.8679	3.07269e-55	6.3601e-54	up	ENSCAFG00000005949	HACL1	2-hydroxyacyl-CoA lyase 1 [Source:HGNC Symbol;Acc:HGNC:17856]	GO:0000287;GO:0003824;GO:0030976;GO:0005102;GO:0016830;GO:0042802;GO:0048037;GO:0001561;GO:0051259;GO:0005777;GO:0016020;GO:0016021	-	KOG1185-Thiamine pyrophosphate-requiring enzyme[EH]
ENSCAFT00000022550	0.0001	7.89	-16.2677	7.7458e-74	2.15171e-72	down	ENSCAFG00000014201	DNAAF2	dynein axonemal assembly factor 2 [Source:HGNC Symbol;Acc:HGNC:20188]	GO:0005737;GO:0060285;GO:0070286;GO:0005829;GO:0016740;GO:0005634;GO:0003677;GO:0016779;GO:0003887;GO:0006260;GO:0071897;GO:0006261;GO:0008622	-	KOG4356-Uncharacterized conserved protein[S]
ENSCAFT00000047942	0.0001	5.97	-15.8654	1.37433e-44	2.34673e-43	down	ENSCAFG00000012023	PPP1R8	protein phosphatase 1 regulatory subunit 8 [Source:HGNC Symbol;Acc:HGNC:9296]	GO:0043666;GO:0016607;GO:0003729;GO:0004865;GO:0032515;GO:0019888;GO:0008283;GO:0035308;GO:0005654;GO:0016020;GO:0016021;GO:0005622;GO:0006886;GO:0016192;GO:0005484;GO:0061025	-	KOG1880-Nuclear inhibitor of phosphatase-1[R]
ENSCAFT00000025663	10.24	0.0001	16.6439	4.1798e-183	2.48055e-181	up	ENSCAFG00000016133	KDM5C	lysine demethylase 5C [Source:VGNC Symbol;Acc:VGNC:49652]	GO:0046872;GO:0005634;GO:0003677;GO:0008270;GO:0032453;GO:0034720;GO:0045892;GO:0005654;GO:0005829	-	KOG1246-DNA-binding protein jumonji/RBP2/SMCY, contains JmjC domain[R]
ENSCAFT00000018025	0.0001	18.99	-17.5349	1.07987e-93	3.66572e-92	down	ENSCAFG00000011342	-	-	GO:0005622;GO:0003779;GO:0015629;GO:0030042	-	KOG1735-Actin depolymerizing factor[Z]
ENSCAFT00000049293	0.0001	10.94	-16.7393	1.09042e-165	5.91302e-164	down	ENSCAFG00000020329	SLC12A4	solute carrier family 12 member 4 [Source:VGNC Symbol;Acc:VGNC:46221]	GO:0055085;GO:0016020;GO:0016021;GO:0005215;GO:0006811;GO:0071805;GO:1902476;GO:0007268;GO:0015379;GO:0015377;GO:0019901	-	KOG2082-K+/Cl- cotransporter KCC1 and related transporters[P]
ENSCAFT00000014238	0.0001	5.21	-15.669	1.01688e-90	3.38422e-89	down	ENSCAFG00000008962	CDCA2	cell division cycle associated 2 [Source:VGNC Symbol;Acc:VGNC:39012]	GO:0035307;GO:0051301;GO:0005654;GO:0005694;GO:0005829	-	-
ENSCAFT00000047765	10.56	0.0001	16.6883	1.62965e-154	8.35652e-153	up	ENSCAFG00000009632	TYRO3	TYRO3 protein tyrosine kinase [Source:VGNC Symbol;Acc:VGNC:48027]	GO:0016020;GO:0016021;GO:0000166;GO:0005524;GO:0004672;GO:0004713;GO:0016301;GO:0016740;GO:0006468;GO:0016310;GO:0018108;GO:0005634;GO:0030168;GO:0043524;GO:0005789;GO:0007283;GO:0046777;GO:0050728;GO:0043548;GO:0046982;GO:0001779;GO:0007218;GO:0021885;GO:0032940;GO:0034122;GO:0034446;GO:0042698;GO:0043277;GO:0043491;GO:0045824;GO:0051250;GO:0060068;GO:0070050;GO:0070527;GO:0005635	-	-
ENSCAFT00000036432	0.0001	7.36	-16.1674	5.09105e-45	8.75485e-44	down	ENSCAFG00000023616	SURF1	SURF1, cytochrome c oxidase assembly factor [Source:VGNC Symbol;Acc:VGNC:46994]	GO:0016020;GO:0005739;GO:0005743;GO:0022900;GO:1902600;GO:0004129;GO:0006119;GO:0006754;GO:0033617	-	KOG1563-Mitochondrial protein Surfeit 1/SURF1/SHY1, required for expression of cytochrome oxidase[C]
ENSCAFT00000013898	55.11	0.0001	19.072	0	0	up	ENSCAFG00000008737	RPN2	ribophorin II [Source:VGNC Symbol;Acc:VGNC:45722]	GO:0016020;GO:0016021;GO:0006487;GO:0008250	-	KOG2447-Oligosaccharyltransferase, delta subunit (ribophorin II)[O]
ENSCAFT00000022494	0.0001	6.15	-15.9083	1.0851e-113	4.3643e-112	down	ENSCAFG00000014172	ZDHHC8	zinc finger DHHC-type containing 8 [Source:VGNC Symbol;Acc:VGNC:48594]	GO:0016020;GO:0016021;GO:0016740;GO:0016746;GO:0019706;GO:0016409;GO:0018345;GO:0007626;GO:1903146;GO:1903955;GO:0005739;GO:0005794	-	KOG1311-DHHC-type Zn-finger proteins[R]
ENSCAFT00000010627	0.0001	5.24	-15.6773	1.11014e-41	1.77592e-40	down	ENSCAFG00000006580	-	-	GO:0003676;GO:0003723	K12741-ko03040 Spliceosome	KOG0118-FOG: RRM domain[R]
ENSCAFT00000049437	47.96	0.0001	18.8715	1.64367e-214	1.1204e-212	up	ENSCAFG00000004690	-	-	GO:0016787;GO:0000166;GO:0005524;GO:0005737;GO:0003676;GO:0005730;GO:0004004;GO:0010501;GO:0004386;GO:0003743;GO:0010468;GO:0006413	K03257-ko03013 RNA transport	KOG0327-Translation initiation factor 4F, helicase subunit (eIF-4A) and related helicases[J]
ENSCAFT00000044233	0.0001	23.87	-17.8648	5.70746e-129	2.56957e-127	down	ENSCAFG00000015326	SLC38A5	solute carrier family 38 member 5 [Source:HGNC Symbol;Acc:HGNC:18070]	GO:0016020;GO:0016021;GO:0005887;GO:0015187;GO:0015816	-	KOG1305-Amino acid transporter protein[E]
ENSCAFT00000026608	14.66	0.0001	17.1615	2.73138e-101	9.80122e-100	up	ENSCAFG00000016806	MEF2D	myocyte enhancer factor 2D [Source:VGNC Symbol;Acc:VGNC:43145]	GO:0005634;GO:0003677;GO:0006351;GO:0006355;GO:0046983;GO:0045944;GO:0000977;GO:0006366;GO:0000978;GO:0000981;GO:0001077;GO:0003700;GO:0019899;GO:0033613;GO:0042803;GO:0042826;GO:0046982;GO:0001649;GO:0001958;GO:0002062;GO:0007512;GO:0035914;GO:0045893;GO:1904707;GO:0005654;GO:0005737;GO:0043231	-	KOG0014-MADS box transcription factor[K]
ENSCAFT00000003508	5.48	0.0001	15.7419	1.89504e-46	3.38573e-45	up	ENSCAFG00000002235	CHST10	carbohydrate sulfotransferase 10 [Source:VGNC Symbol;Acc:VGNC:39250]	GO:0016020;GO:0016021;GO:0016740;GO:0005794;GO:0008146;GO:0005975;GO:0016051;GO:0000139	-	KOG4651-Chondroitin 6-sulfotransferase and related sulfotransferases[MW]
ENSCAFT00000022643	0.0001	5.09	-15.6354	2.39042e-74	6.67313e-73	down	ENSCAFG00000014251	DDX3X	DEAD-box helicase 3, X-linked [Source:HGNC Symbol;Acc:HGNC:2745]	GO:0016787;GO:0000166;GO:0005524;GO:0003676;GO:0004386;GO:0005730;GO:0004004;GO:0010501;GO:0032508;GO:0010468;GO:0007059;GO:0006413;GO:0036464	-	KOG0335-ATP-dependent RNA helicase[A]
ENSCAFT00000016769	5.33	0.0001	15.7018	2.94701e-78	8.77537e-77	up	ENSCAFG00000010529	PCSK6	proprotein convertase subtilisin/kexin type 6 [Source:HGNC Symbol;Acc:HGNC:8569]	GO:0016787;GO:0008233;GO:0006508;GO:0004252;GO:0008236;GO:0004175;GO:0008201;GO:0048406;GO:0007354;GO:0007368;GO:0009100;GO:0016485;GO:0016486;GO:0032902;GO:0032940;GO:0005615;GO:0009986;GO:0031012	-	KOG3525-Subtilisin-like proprotein convertase[O]
ENSCAFT00000018705	0.0001	7.1	-16.1155	1.25638e-104	4.65602e-103	down	ENSCAFG00000011757	RCC1	regulator of chromosome condensation 1 [Source:VGNC Symbol;Acc:VGNC:45440]	GO:0065009;GO:0003682;GO:0005087;GO:0008536;GO:0031491;GO:0031492;GO:0042393;GO:0043199;GO:0046982;GO:0000082;GO:0007052;GO:0007059;GO:0007088;GO:0051225;GO:0051290;GO:0000785;GO:0000790;GO:0000794;GO:0005634;GO:0005654;GO:0005737;GO:0031965;GO:0032991	-	KOG1426-FOG: RCC1 domain[S]
ENSCAFT00000009032	8.81	0.0001	16.4269	6.54434e-77	1.89875e-75	up	ENSCAFG00000005608	EDEM1	ER degradation enhancing alpha-mannosidase like protein 1 [Source:VGNC Symbol;Acc:VGNC:40194]	GO:0016787;GO:0016798;GO:0008152;GO:0016020;GO:0003824;GO:0005509;GO:0004571;GO:0000139;GO:0005783;GO:0006491;GO:0044322;GO:0051787;GO:0030433;GO:0036510;GO:0097466;GO:1904154;GO:1904382;GO:0016235;GO:0030176	-	KOG2429-Glycosyl hydrolase, family 47[G]
ENSCAFT00000046496	11.72	0.0001	16.8386	9.53945e-108	3.65492e-106	up	ENSCAFG00000016938	MSTO1	misato 1, mitochondrial distribution and morphology regulator [Source:VGNC Symbol;Acc:VGNC:43454]	GO:0005739;GO:0007005;GO:0048311;GO:0005737;GO:0005741	-	KOG2530-Members of tubulin/FtsZ family[Z]
ENSCAFT00000027161	0.0001	8.09	-16.3039	5.98882e-91	2.00095e-89	down	ENSCAFG00000017147	ANGEL1	angel homolog 1 [Source:VGNC Symbol;Acc:VGNC:37852]	GO:0005634;GO:0005829;GO:0008190;GO:0019904;GO:0005783;GO:0005801;GO:0048471	-	KOG2338-Transcriptional effector CCR4-related protein[K]
